# Supplementary material for: Mantle hydration and the role of water in the generation of large igneous provinces
Source: Nat Commun. 2017 Nov 28;8:1824. doi: 10.1038/s41467-017-01940-3 (PMC5704025; doi:10.1038/s41467-017-01940-3)
Supplement: Supplementary file 4 — Supplementary Data 1 [file 41467_2017_1940_MOESM4_ESM.xlsx]

## Sheet: Table 1a Major and trace el.
Table S1a. Major and trace element concentration of Dali picrites.
	DL3-1	DL3-3	DL3-4	DL3-5	DL3-6	DL3-7
SiO2	45.7769	48.3948	46.131	49.4411	47.455	47.4502
Al2O3	8.14001	9.98421	8.19011	9.37933	9.43408	9.51122
TiO2	0.879714	1.10229	0.901856	1.01139	1.033	1.02738
Cr2O3	0.286172	0.264974	0.293628	0.276802	0.274063	0.254197
FeOt	11.3396	10.5767	10.8421	10.7101	11.0878	11.2745
MnO	0.180182	0.169583	0.178274	0.159693	0.179195	0.180056
MgO	23.9537	18.5482	23.8048	19.11	19.9222	19.3825
CaO	7.93863	9.17869	8.13768	8.30406	8.87541	9.21465	8.60819
Na2O	0.943308	0.943307	0.964776	0.894283	1.033	1.03797
K2O	0.455756	0.71013	0.440441	0.596189	0.569207	0.540169
P2O5	0.10599	0.127187	0.115354	0.117109	0.137031	0.127099
LOI	4.46	4.9	3.87	5.31	4.01	4.09
	Lithium metaborate flux+ICP-MS						Acid dissulution+ICP-MS
	DL3-1	DL3-3	DL3-4	DL3-5	DL3-6	DL3-7		DL3-1	DL3-3	DL3-4	DL3-5	DL3-6	DL3-7
Rb	30.2	50	27.9	42.4	33.7	26.4	Rb	33.1	54.5	29.9	47.9	35.5	29.1
Ba	120	230	90	120	140	130	Ba	143.5	266	106	148.5	160	164.5
Th	1.5	1.86	1.56	1.74	1.75	1.73	Th	1.61	1.89	1.71	1.8	1.84	1.84
U	0.5	0.6	0.5	0.5	0.5	0.5	U	0.5	0.57	0.51	0.58	0.56	0.56
Nb	6.6	8.1	6.7	7.3	7.7	7.5	Nb	6.8	7.9	6.7	7.3	7.5	7.8
Ta	0.39	0.48	0.41	0.46	0.46	0.45	Ta	0.4	0.5	0.5	0.5	0.5	0.5
K (wt.%)	0.33	0.51	0.33	0.42	0.41	0.38
La	7.2	8.9	7.6	8.2	8.5	8.3	La	7.8	9.2	7.9	8.7	8.8	8.8
Ce	16.35	19.8	17	18.45	19.25	18.7	Ce	16.4	19.8	16.9	18.8	18.9	19.1
Pb	1.9	1.8	2	3.3	2.1	1.9
Pr							Pr	2.01	2.36	2.09	2.17	2.26	2.27
Sr	159.5	146.5	130	143	155	151	Sr	171.5	153	137.5	153.5	153	164
Nd							Nd	9	10.7	9.3	9.7	10.5	10.3
Zr							Zr	105	81	69	75	77	105
Hf							Hf	2.8	2.3	1.9	2	2.1	2.7
Sm							Sm	2.42	2.81	2.41	2.69	2.73	2.69
Eu							Eu	0.76	1.01	0.81	0.94	0.93	0.96
Gd							Gd	2.78	3.26	3.04	3.17	3.35	3.08
Ti
Tb							Tb	0.44	0.51	0.45	0.49	0.55	0.5
Dy							Dy	2.59	3.23	2.72	2.98	3.03	3.08
Ho							Ho	0.51	0.61	0.55	0.61	0.62	0.61
Y	14.8	15.6	13.2	14.4	15	16.3	Y	15.8	16.1	13.8	15.4	15.5	17.3
Er							Er	1.34	1.67	1.51	1.56	1.59	1.52
Tm
Yb							Yb	1.21	1.5	1.33	1.49	1.43	1.42
Lu							Lu	0.18	0.22	0.2	0.2	0.21	0.2
Note: 1) that the major element content have been corrected for LOI.2) the unit for the elements excpet K is ppm by weight. 3) for the analysis methods for trace elements, see Methods.

## Sheet: Table 1b Olivine
Table S1b EPMA analsysis results of olivine phenocrysts in Dali picrites.
Grain	SiO2	TiO2	Al2O3	FeO	MnO	MgO	CaO	NiO	Total	Fo	Fe/Mn	Xpxa
DL3-3-1-OL1	40.651	0.012	0.078	12.33	0.161	45.85	0.416	0.297	99.794	86.8934	76.8654	0.785681
DL3-3-1-OL2	40.751	0.006	0.036	12.877	0.19	45.727	0.464	0.291	100.341	86.3595	68.0229	0.435436
DL3-3-1-OL3	40.93	0.015	0.082	11.224	0.169	46.722	0.48	0.337	99.959	88.1257	66.6584	0.373114
DL3-3-1-OL4	40.719	0.007	0.046	11.063	0.154	46.38	0.418	0.335	99.122	88.1998	72.1018	0.607672
DL3-3-1-OL5	40.205	0.01	0.06	12.336	0.174	45.836	0.386	0.316	99.324	86.8844	71.1572	0.569543
DL3-3-1-OL6	40.712	0.01	0.05	12.505	0.181	45.387	0.404	0.306	99.555	86.6149	69.3424	0.493372
DL3-3-2-OL10	40.46	0.01	0.078	12.727	0.187	44.811	0.499	0.363	99.135	86.2588	68.3091	0.448191
DL3-3-2-OL2	40.751	0.006	0.036	12.877	0.19	45.727	0.464	0.291	100.341	86.3595	68.0229	0.435436
DL3-3-2-OL3	40.93	0.015	0.082	11.224	0.169	46.722	0.48	0.337	99.959	88.1257	66.6584	0.373114
DL3-3-2-OL4	40.719	0.007	0.046	11.063	0.154	46.38	0.418	0.335	99.122	88.1998	72.1018	0.607672
DL3-3-2-OL5	40.205	0.01	0.06	12.336	0.174	45.836	0.386	0.316	99.324	86.8844	71.1572	0.569543
DL3-3-2-OL6	40.381	0.01	0.068	13.491	0.19	44.777	0.492	0.295	99.704	85.5437	71.2663	0.573999
DL3-3-2-OL7	40.381	0.01	0.068	13.491	0.19	44.777	0.492	0.295	99.704	85.5437	71.2663	0.573999
DL3-3-2-OL8	41.063	0.011	0.084	8.793	0.125	48.344	0.476	0.409	99.306	90.7427	70.6026	0.546682
DL3-3-2-OL9	40.062	0.011	0.05	15.426	0.218	43.545	0.449	0.284	100.046	83.4239	71.0216
DL3-1-1-OL1	40.516	0.009	0.042	13.427	0.198	44.89	0.455	0.31	99.847	85.6335	68.0625	0.437207
DL3-1-1-OL2	41.056	0.006	0.075	11.209	0.171	46.937	0.369	0.379	100.202	88.1876	65.7907	0.332139
DL3-1-1-OL3	40.362	0.009	0.041	15.029	0.208	44.088	0.393	0.309	100.438	83.949	72.5205
DL3-1-1-OL4	40.044	0.012	0.045	16.979	0.244	42.31	0.374	0.283	100.292	81.627	69.8419
DL3-1-1-OL5	41.687	0.01	0.083	8.579	0.122	48.313	0.443	0.443	99.68	90.9423	70.5782	0.545667
DL3-1-1-OL6	40.546	0.008	0.067	12.812	0.184	45.012	0.481	0.35	99.46	86.233	69.8864	0.516621
DL3-1-1-OL7	39.979	0.011	0.066	15.031	0.212	42.715	0.369	0.312	98.694	83.5162	71.1616
DL3-1-1-OL8	41.286	0.006	0.08	10.226	0.148	47.482	0.422	0.358	100.008	89.2222	69.3486	0.49364
DL3-1-1-OL9	40.558	0.018	0.06	14.129	0.211	44.659	0.454	0.294	100.383	84.9292	67.2083
DL3-1-1-OL10	40.46	0.01	0.078	12.727	0.187	44.811	0.499	0.363	99.135	86.2588	68.3091	0.448191
DL3-1-1-OL11	40.495	0.01	0.052	13.163	0.189	44.29	0.416	0.304	98.92	85.7121	69.9016	0.517262
DL3-1-1-OL12	40.413	0.009	0.037	13.743	0.196	44.536	0.437	0.292	99.663	85.2456	70.3751	0.5372
DL3-1-1-OL13	40.861	0.01	0.071	12.116	0.149	46.221	0.372	0.338	100.138	87.1819	81.6144	0.942458
DL3-1-2-11-A	40.189	0.006	0.036	16.406	0.226	42.624	0.391	0.3	100.177	82.2445	72.8598
DL3-1-2-11-B	39.517	0.013	0.053	16.519	0.232	41.744	0.39	0.289	98.756	81.836	71.4644
DL3-1-2-1	40.718	0.008	0.058	11.638	0.171	46.268	0.503	0.308	99.673	87.636	68.3087	0.448176
DL3-1-2-2	41.008	0.016	0.126	8.875	0.128	47.586	0.443	0.407	98.588	90.5298	69.5909	0.504035
DL3-1-2-3	40.291	0.024	0.146	14.761	0.204	43.108	0.52	0.305	99.359	83.8884	72.6239
DL3-1-2-4	39.253	0.013	0.152	8.5	0.097	44.865	0.345	0.367	93.592	90.3943	87.9511
DL3-1-2-5	39.366	0.011	0.076	14.681	0.207	41.841	0.456	0.272	96.909	83.5559	71.1835
DL3-1-2-6	40.546	0.008	0.067	12.812	0.184	45.012	0.481	0.35	99.46	86.233	69.8864	0.516621
DL3-1-2-7	40.166	0.013	0.076	14.501	0.197	44.124	0.416	0.279	99.773	84.4358	73.8798
DL3-1-2-8	40.454	0.007	0.046	15.116	0.214	44.024	0.421	0.288	100.57	83.8514	70.8952
DL3-1-2-9	41.057	0.008	0.073	11.139	0.156	46.811	0.474	0.396	100.115	88.2248	71.6664	0.590221
DL3-1-2-10	41.121	0.016	0.109	8.121	0.119	48.819	0.412	0.44	99.156	91.4659	68.4946	0.456404
DL3-1-2-12	40.213	0.01	0.105	9.726	0.138	46.683	0.455	0.297	97.626	89.537	70.7374	0.55227
DL3-1-2-13	40.454	0.009	0.126	11.733	0.171	45.759	0.478	0.324	99.054	87.4266	68.8663	0.472724
DL3-1-2-14	41.456	0.006	0.115	6.364	0.095	50.182	0.356	0.443	99.016	93.3592	67.2358	0.399794
DL3-4-1	39.452	0.015	0.053	16.491	0.228	42.255	0.351	0.29	99.134	82.0411	72.5949
DL3-4-2	40.189	0.008	0.048	11.484	0.16	46.736	0.474	0.33	99.429	87.8872	72.0389	0.605164
DL3-4-3	40.892	0.01	0.079	10.815	0.162	47.262	0.548	0.323	100.09	88.6251	67.0047	0.389173
DL3-4-4	39.409	0.01	0.058	16.905	0.206	42.47	0.471	0.279	99.808	81.7488	82.3648
DL3-4-5	40.351	0.011	0.082	13.336	0.191	44.932	0.428	0.296	99.627	85.7284	70.0787	0.524751
DL3-4-6	39.662	0.019	0.088	15.684	0.217	43.516	0.371	0.282	99.839	83.1839	72.5422
DL3-4-7	40.356	0.011	0.08	12.48	0.157	45.579	0.384	0.312	99.36	86.6868	79.7827	0.884199
DL3-4-8	39.938	0.007	0.053	13.497	0.195	45.228	0.559	0.293	99.77	85.6618	69.4699	0.498851
DL3-4-10	40.163	0.004	0.034	12.429	0.191	45.892	0.547	0.303	99.563	86.8126	65.3126	0.309093
DL3-4-11	40.466	0.011	0.094	10.908	0.167	46.805	0.457	0.352	99.26	88.4395	65.5575	0.320942
DL3-4-12	41.037	0		8.961	0.134	48.518		0.247	98.898	90.6131	67.119	0.394436
DL3-4-13	40.102	0.006	0.06	14.039	0.187	44.369	0.419	0.306	99.489	84.9276	75.3509
DL3-4-14	40.322	0.013	0.065	12.056	0.18	45.99	0.444	0.303	99.374	87.1814	67.224	0.399257
DL3-4-15	40.788	0.007	0.058	11.479	0.166	47.015	0.502	0.319	100.335	87.955	69.4048	0.496059
DL3-4-16	40.662	0.011	0.065	10.611	0.156	47.68	0.421	0.31	99.916	88.9028	68.2693	0.446426
DL3-4-17	40.129	0.013	0.096	13.439	0.188	45.285	0.414	0.291	99.856	85.73	71.7469	0.593463
DL3-4-18	39.843	0.008	0.046	15.639	0.216	43.206	0.482	0.27	99.711	83.124	72.669
DL3-4-19	39.963	0.007	0.06	14.258	0.204	44.123	0.387	0.294	99.296	84.6563	70.1491
DL3-4-20	40.516	0.006	0.053	10.568	0.164	46.692	0.484	0.33	98.812	88.7352	64.6759	0.277882
DL3-4-20N	40.115	0.005	0.041	14.449	0.205	44.621	0.393	0.315	100.143	84.6292	70.7421
DL3-4-21	40.242	0.011	0.073	12.668	0.186	46.086	0.501	0.288	100.055	86.6419	68.3579	0.450359
DL3-4-22	39.874	0.019	0.064	15.481	0.217	43.764	0.379	0.299	100.097	83.444	71.6033
DL3-4-23	40.033	0.011	0.054	15.75	0.227	43.15	0.461	0.274	99.959	83.0063	69.6384
DL3-4-24	39.82	0.008	0.034	16.155	0.224	43.307	0.402	0.269	100.219	82.6971	72.3857
DL3-4-25	40.989	0.012	0.101	7.915	0.115	49.82	0.347	0.377	99.677	91.8181	69.0791	0.481989
DL3-4-26	40.644	0.007	0.06	10.201	0.147	47.928	0.428	0.303	99.717	89.3352	69.6497	0.506549
DL3-4-27	49.992	0.009	0.069	3.102	0.057	35.791	0.134	0.242			54.6211
DL3-4-28	40.868	0.01	0.096	8.106	0.111	49.735	0.407	0.435	99.769	91.6241	73.2955	0.654452
DL3-4-29	41.367	0.047	0.196	8.071	0.108	49.327	0.456	0.454	100.027	91.594	75.0062	0.718897
DL3-4-29NEW	39.629	0.007	0.06	14.113	0.196	43.745	0.483	0.292	98.525	84.6773	72.2698
DL3-4-30	41.259	0.008	0.067	9.397	0.114	48.674	0.428	0.407	100.355	90.2295	82.7329	0.976764
DL3-4-31	40.414	0.009	0.064	12.402	0.172	45.939	0.461	0.273	99.734	86.8491	72.3698	0.618307
DL3-4-32	41.021	0.01	0.095	7.688	0.097	50.068	0.383	0.381	99.742	92.0704	79.5491	0.876578
DL3-4-33	40.429	0.007	0.039	13.752	0.194	45.387	0.385	0.329	100.521	85.474	71.1472	0.569135
DL3-6-OL1-1	39.261	0.014	0.061	16.222	0.228	42.103	0.366	0.261	98.516	82.2296	71.4107
DL3-6-OL1-2	39.662	0.014	0.082	16.413	0.231	42.35	0.377	0.278	99.407	82.1438	71.3132
DL3-6-OL2	41.079	0.009	0.071	7.697	0.103	49.245	0.534	0.432	99.169	91.9399	75.0029	0.718774
DL3-6-OL3-1	40.269	0.007	0.046	13.83	0.192	44.532	0.409	0.258	99.543	85.1649	72.2961	0.615391
DL3-6-OL3-2	40.132	0.017	0.085	14.032	0.199	44.339	0.438	0.299	99.541	84.9253	70.7718
DL3-6-OL4-1	40.034	0.009	0.079	14.427	0.205	44.217	0.407	0.311	99.689	84.5304	70.6344
DL3-6-OL4-2	40.027	0.011	0.081	14.557	0.202	44.14	0.405	0.313	99.736	84.3898	72.3293
DL3-6-OL4-3	39.764	0.011	0.057	13.852	0.194	44.332	0.46	0.316	98.986	85.0878	71.6646	0.590149
DL3-6-OL4-4	39.984	0.016	0.075	13.582	0.189	44.171	0.47	0.316	98.803	85.2903	72.1267	0.608662
DL3-6-OL5-1	40.921	0.007	0.058	10.358	0.158	47.548	0.571	0.328	99.949	89.1118	65.798	0.332488
DL3-6-OL6	40.287	0.015	0.06	13.966	0.203	44.489	0.481	0.292	99.793	85.0286	69.051	0.480767
DL3-6-OL7	40.266	0.007	0.062	10.569	0.154	46.017	0.548	0.244	97.868	88.5878	68.8822	0.473418
DL3-6-OL8	40.782	0.009	0.058	10.953	0.161	46.994	0.445	0.323	99.724	88.4386	68.2812	0.446954
Note:	a, calculated by equation: 3.48-2.071/(Fe/Mn)×100, from Sobolev et al. (2007).

## Sheet: Table 1c Cpx
Table S1c. The EPMA analysis results and water conent of clinopyroxenes phenocrysts in Dali picrites
Grain/Spot	SiO2	Al2O3	TiO2	Cr2O3	FeO	NiO	MnO	MgO	CaO	Na2O	Total	Si	Ti	Al	Cr	Fe	Ni	Mn	Mg	Ca	Na	Total	Mg#	Al(iv)	Dwater(cpx/melt)	Absorbance	Thickness (mm)	Water content(ppm)	Cwater (wt.%)
DL3-1-2-3-r	51.489	4.248	0.953	0.559	4.909	0.016	0.033	15.416	21.854	0.255	99.756	1.89082	0.0263155	0.183844	0.0162279	0.150741	0.000458453	0.00102633	0.843979	0.859781	0.0181545	3.99247	84.8459	0.109182	0.0129056	12.767	0.111	486.677	3.77106
DL3-1-2-2-c	52.757	2.723	0.592	0.695	4.463	0.046	0.056	16.777	21.438	0.211	99.758	1.92966	0.0162819	0.117376	0.0200956	0.136499	0.0013128	0.00173471	0.914829	0.840053	0.0149621	3.9928	87.0165	0.0703404	0.0102258	9.7737	0.111	372.573	3.64346
DL3-1-2-1-1	51.873	3.904	0.758	0.466	3.957	0.056	0.055	15.713	23.198	0.231	100.211	1.89501	0.020822	0.168078	0.0134578	0.120876	0.00159624	0.00170166	0.855765	0.90791	0.0163603	4.00158	87.6233	0.104988	0.0119684	12.264	0.11	471.753	3.94166
DL3-1-2-4-c	52.613	3.353	0.479	0.656	4.142	0.1	0.035	15.968	22.965	0.239	100.55	1.91479	0.0131083	0.143811	0.0188733	0.12605	0.00283967	0.00107879	0.866371	0.8954	0.016863	3.99919	87.2988	0.0852072	0.0106568	16.442	0.116	599.752	4.94329
DL3-1-2-4-r	52.768	3.119	0.784	0.485	4.565	0.092	0.036	16.26	22.002	0.267	100.395	1.92111	0.0214625	0.133822	0.0139585	0.138971	0.00261341	0.00111	0.882524	0.858154	0.0188452	3.99336	86.3953	0.0788925	0.0106164	16.68	0.116	608.433	5.73106
DL3-1-1-1-1	52.451	3.953	0.623	0.428	4.065	0.002	0.053	15.452	23.179	0.18	100.386	1.90936	0.0170532	0.169586	0.0123167	0.123736	5.68072e-05	0.00163399	0.838578	0.903963	0.0127032	3.98899	87.1418	0.0906404	0.0109458
DL3-1-1-2-1	53.154	2.515	0.649	0.287	4.916	0.082	0.045	16.362	22.833	0.239	101.088	1.92851	0.0177058	0.107536	0.00823162	0.149143	0.00232135	0.00138273	0.88501	0.887507	0.016811	4.00444	85.5783	0.0714857	0.00982476	8.542	0.105	344.227	3.50367
DL3-1-1-5-r	52.555	3.237	0.508	0.39	4.691	0.104	0.051	16.298	22.057	0.144	100.035	1.92072	0.0139604	0.139419	0.0112676	0.143357	0.00296567	0.00157855	0.887993	0.863612	0.0102028	3.99508	86.1001	0.0792791	0.0105852	8.9561	0.101	375.208	3.54465
DL3-1-1-5-c	52.112	2.977	0.448	0.378	5.451	0.084	0.049	15.921	22.406	0.209	100.035	1.9157	0.0123837	0.128973	0.0109849	0.167559	0.00240939	0.00152554	0.872538	0.88242	0.0148951	4.00939	83.89	0.0843022	0.0107327	8.6367	0.101	361.827	3.37125
DL3-1-1-6-1	51.753	4.401	0.853	0.418	5.103		0.038	15.025	22.331	0.222	100.144	1.89453	0.02348	0.189866	0.0120965	0.156205	0	0.00117812	0.819985	0.875783	0.0157553	3.98888	83.9985	0.105467	0.0123977	12.7221	0.091	591.551	4.77148
DL3-1-1-4-1	53.063	3.332	0.367	0.167	3.005	0.046	0.019	16.538	23.606	0.199	100.362	1.92395	0.0100058	0.142376	0.00478669	0.0911066	0.00130137	0.000583438	0.893943	0.916952	0.0139883	3.99992	90.7511	0.0760494	0.00982691
DL3-1-1-3-1	53.208	2.357	0.445	0.394	4.511	0.094	0.055	17.423	21.825	0.184	100.496	1.93313	0.012157	0.100919	0.0113161	0.137044	0.00266472	0.00169233	0.943696	0.849494	0.0129602	4.00507	87.3194	0.0668693	0.00990373
DL3-1-2-3-c	53.291	2.682	0.207	0.572	3.598	0.065	0.047	17.012	22.404	0.215	100.093	1.93804	0.0056606	0.114947	0.0164445	0.109414	0.00184443	0.00144759	0.922337	0.872885	0.0151585	3.99818	89.3953	0.0619579	0.00937078	10.397	0.111	396.333	4.22945
DL3-1-2-3-r	51.489	4.248	0.553	0.559	4.909	0.016	0.033	15.416	21.854	0.255	99.356	1.8978	0.0153266	0.184524	0.0162879	0.151298	0.000460147	0.00103012	0.847098	0.862959	0.0182216	3.99614	84.8459	0.102195	0.0122934	12.767	0.111	486.677	3.95884
DL3-1-2-2-r	53.577	2.366	0.559	0.495	4.26	0.097	0.049	16.71	21.993	0.24	100.362	1.94637	0.0152701	0.101296	0.0142157	0.129408	0.00274953	0.00150759	0.905	0.855961	0.0169031	3.98942	87.4897	0.053628	0.00902841
DL3-1-2-2-m	52.862	3.048	0.519	0.609	4.756	0.082	0.027	16.508	21.605	0.211	100.227	1.92646	0.0142222	0.130907	0.0175449	0.144931	0.00233169	0.000833335	0.896885	0.843516	0.0149076	3.99254	86.0886	0.0735364	0.0104044	9.7737	0.111	372.573	3.58093
DL3-1-2-2-c	52.957	2.723	0.592	0.495	4.463	0.046	0.056	16.777	21.438	0.211	99.758	1.93505	0.0162658	0.117259	0.0142985	0.136364	0.0013115	0.00173299	0.913921	0.83922	0.0149472	3.99037	87.0165	0.064946	0.0098817
DL3-1-1-4-1	53.063	3.332	0.367	0.467	3.405	0.046	0.019	16.538	23.606	0.199	101.062	1.91596	0.00996423	0.141785	0.0133299	0.102805	0.00129596	0.000581014	0.89023	0.913143	0.0139302	4.00394	89.6474	0.0840407	0.0103903
DL3-1-5-7-c	51.612	3.918	0.561	0.306	4.245	0.032	0.033	15.58	22.674	0.237	99.198	1.90325	0.0155557	0.17027	0.00892036	0.130896	0.000920734	0.00103062	0.856519	0.895767	0.0169434	4.00007	86.7436	0.0967513	0.0114831	9.301	0.11	357.777	3.11569
DL3-1-5-6-1	50.906	4.213	1.033	0.675	5.369		0.062	14.972	22.139	0.314	99.686	1.8796	0.0286801	0.183324	0.0197023	0.165765	0	0.00193877	0.824141	0.875743	0.0224768	4.00151	83.2545	0.120398	0.0136618	15.481	0.104	629.855	4.61035
DL3-1-5-5-m	52.643	2.909	0.5	0.681	4.622	0.048	0.042	16.737	21.251	0.247	99.68	1.92733	0.0137648	0.125513	0.0197096	0.141497	0.00137118	0.00130228	0.91352	0.833521	0.0175316	3.99506	86.5881	0.0726705	0.0104499	6.911	0.101	289.531	2.77065
DL3-1-3-2-1	51.769	3.516	0.468	0.924	3.916	0.101	0.01	16.237	22.456	0.201	99.631	1.901	0.0129224	0.152157	0.0268226	0.120243	0.00289384	0.000310994	0.888882	0.883421	0.0143093	4.00451	88.0844	0.0989959	0.0117966	19.975	0.133	635.492	5.3871
DL3-1-3-2-2	52.202	3.21	0.609	0.794	3.871	0.042	0.057	16.467	22.057	0.181	99.49	1.9144	0.0167936	0.138733	0.0230187	0.118706	0.0012018	0.00177035	0.900293	0.866589	0.0128686	3.99437	88.3508	0.0856043	0.0109967
DL3-1-3-3-1	51.761	3.458	0.776	0.692	4.517		0.026	16.046	22.101	0.294	99.694	1.90158	0.0214366	0.149715	0.0200971	0.13876	0	0.000808953	0.878826	0.869851	0.0209395	4.00309	86.3638	0.0984234	0.0119133	15.133	0.126	508.194	4.26577
DL3-1-5-2-1	52.791	2.447	0.471	0.559	3.878	0.02	0.054	16.677	22.471	0.145	99.526	1.9353	0.0129835	0.105719	0.0162	0.118877	0.00057208	0.00167656	0.911445	0.882535	0.0103054	3.99622	88.4621	0.0647036	0.00944791	10.521	0.102	436.447	4.61951
DL3-1-5-8-r	51.667	3.653	0.641	0.897	4.713	0.044	0.04	16.318	21.429	0.232	99.634	1.89792	0.0177054	0.158141	0.0260479	0.144765	0.00126112	0.00124441	0.893626	0.843312	0.0165219	4.00054	86.0587	0.102082	0.0125281	6.7798	0.121	237.086	1.89243
DL3-1-5-8-c	51.613	3.403	0.658	0.896	4.401	0.026	0.04	16.137	21.47	0.278	98.922	1.9074	0.0182849	0.148209	0.0261762	0.135999	0.000749713	0.00125193	0.889058	0.850035	0.0199175	3.99708	86.7325	0.0926002	0.0117004	7.3236	0.121	256.103	2.18884
DL3-1-3-5-1	52.54	3.082	0.537	0.816	4.129	0.097	0.049	16.27	22.308	0.201	100.053	1.91941	0.0147515	0.132691	0.0235659	0.126132	0.00276496	0.00151605	0.886114	0.873092	0.0142358	3.99539	87.5394	0.0805918	0.0105752
DL3-1-3-4-1	52.409	3.122	0.576	0.678	4.119	0.067	0.032	16.107	22.85	0.181	100.141	1.91508	0.0158266	0.134445	0.0195852	0.125857	0.00191027	0.000990308	0.877448	0.89452	0.0128224	3.99849	87.4558	0.0849171	0.0106461	14.072	0.145	410.642	3.85719
DL3-1-3-4-2	51.977	3.31	0.609	0.555	4.159		0.023	16.108	22.734	0.263	99.738	1.9074	0.0168047	0.143149	0.0161005	0.127621	0	0.000714821	0.881246	0.893776	0.0187109	4.00552	87.3501	0.0925989	0.0111995
DL3-1-5-7-r	51.696	3.723	0.743	0.848	4.184	0.087	0.04	15.845	22.48	0.27	99.916	1.8952	0.0204819	0.16085	0.024576	0.128261	0.00248861	0.00124193	0.865996	0.882911	0.0191898	4.0012	87.0998	0.104798	0.0122562	11.559	0.11	444.634	3.62783
DL3-1-5-5-r	53.058	2.664	0.529	0.642	4.585	0.113	0.046	16.949	21.739	0.205	100.53	1.92822	0.0144559	0.114096	0.0184441	0.139331	0.00320423	0.0014158	0.918279	0.846384	0.0144434	3.99827	86.8259	0.0717791	0.0102567	8.881	0.101	372.062	3.62749
DL3-1-5-4-1	54.007	2.192	0.508	0.422	4.529		0.03	17.268	21.523	0.187	100.666	1.95266	0.013811	0.0934003	0.0120616	0.136925	0	0.000918623	0.930774	0.833685	0.0131077	3.98735	87.1757	0.047336	0.00886184	8.1494	0.081	425.712	4.80388
DL3-1-4-1-1	52.247	2.926	0.677	0.25	5.842	0.042	0.072	15.623	21.496	0.203	99.382	1.92936	0.0187986	0.127338	0.00729809	0.180392	0.00121016	0.00225177	0.860087	0.850418	0.0145331	3.99188	82.6626	0.0706354	0.0101398	9.567	0.069	586.681	5.78593
DL3-1-4-2-1	53.623	2.237	0.307	0.767	3.547	0.097	0.032	17.313	22.346	0.182	100.451	1.94325	0.00836563	0.0955373	0.021973	0.107483	0.00274276	0.000982122	0.93535	0.867558	0.0127866	3.99603	89.6931	0.0567531	0.00910745	4.5522	0.069	279.156	3.06514
DL3-1-4-3-1	53.076	2.355	0.646	0.288	5.494	0.038	0.064	16.493	21.325	0.195	99.996	1.94248	0.0177776	0.101573	0.00833234	0.168132	0.00108513	0.0019837	0.899876	0.836121	0.0138357	3.99222	84.2574	0.0575212	0.00944535	8.9168	0.075	503.063	5.32605
DL3-1-4-4-1	52.347	3.535	0.379	0.518	4.972	0.127	0.026	15.951	22.336	0.153	100.344	1.91206	0.0104096	0.15217	0.0149574	0.15186	0.00361954	0.000804308	0.868607	0.874053	0.0108345	3.99938	85.1185	0.0879363	0.0110816	11.35	0.095	505.53	4.56188
DL3-1-4-5-1	51.813	4.08	0.7	0.669	4.385	0.044	0.044	15.706	23.005	0.228	100.681	1.88744	0.0191741	0.175156	0.0192653	0.133569	0.00125062	0.00135746	0.852952	0.897798	0.0161019	4.00439	86.4606	0.112561	0.0127	13.135	0.117	475.028	3.74038
DL3-3-3-2-1	51.826	4.522	0.906	0.432	5.076	0.085	0.058	15.369	21.441	0.299	100.014	1.89546	0.024916	0.194907	0.0124901	0.155236	0.00242563	0.00179653	0.837987	0.840106	0.0212005	3.98653	84.3705	0.10454	0.0127707	10.609	0.115	390.348	3.05658
DL3-3-3-3-c	53.45	2.329	0.457	0.498	3.738	0.02	0.029	16.427	23.361	0.172	100.481	1.94194	0.0124849	0.0997211	0.0143032	0.113561	0.000566965	0.000892327	0.889755	0.909287	0.012115	3.99462	88.6814	0.058063	0.00880992	13.756	0.16	363.787	4.12929
DL3-3-3-3-r	53.128	2.498	0.361	0.535	4.032	0.069	0.026	16.27	22.814	0.179	99.912	1.94173	0.00992101	0.107594	0.0154574	0.123222	0.00196768	0.000804781	0.886499	0.893283	0.0126831	3.99316	87.7964	0.0582686	0.00896401	10.708	0.16	283.181	3.15908
DL3-3-3-2-1	50.826	4.522	0.906	0.532	5.876	0.085	0.058	15.369	21.441	0.299	99.914	1.87273	0.0251015	0.196358	0.0154959	0.18104	0.00244369	0.0018099	0.844227	0.846361	0.0213584	4.00692	82.3422	0.127272	0.014712	10.609	0.115	390.348	2.65326
DL3-3-3-4-1	52.401	3.025	0.719	0.606	5.198	0.117	0.046	16.169	22.15	0.243	100.674	1.91132	0.01972	0.130032	0.0174736	0.158538	0.00332981	0.00142099	0.87923	0.865546	0.0171834	4.0038	84.7232	0.0886774	0.0112303
DL3-3-3-5-1	50.643	5.523	0.882	0.06	4.642	0.063	0.028	14.492	23.547	0.153	100.033	1.85981	0.0243557	0.239031	0.00174188	0.142547	0.00180522	0.000870856	0.793419	0.926418	0.010893	4.00089	84.7701	0.140189	0.0147695	17.469	0.135	547.532	3.70718
DL3-3-5-4-c	51.058	4.462	1.014	0.66	5.221	0.04	0.029	14.963	22.677	0.326	100.45	1.87197	0.0279547	0.192794	0.0191291	0.160063	0.00114428	0.000900474	0.817858	0.890721	0.0231718	4.0057	83.6323	0.128034	0.0141435	10.755	0.112	406.319	2.87284
DL3-3-5-4-r	52.577	2.951	0.713	0.316	5.244	0.03	0.043	15.67	22.48	0.254	100.278	1.9241	0.0196202	0.127271	0.00914187	0.160471	0.000856627	0.00133272	0.85492	0.881353	0.0180208	3.99709	84.1961	0.0759018	0.0101733	8.982	0.112	339.336	3.33556
DL3-3-5-5-1	52.838	2.944	0.457	0.854	4.047	0.016	0.044	16.08	22.952	0.237	100.469	1.92365	0.0125106	0.126313	0.0245785	0.123202	0.000454506	0.00135666	0.872753	0.895206	0.0167277	3.99675	87.6298	0.0763469	0.0100624
DL3-3-5-3-1	54.103	2.105	0.458	0.576	4.525	0.063	0.038	17.283	21.412	0.194	100.757	1.95486	0.0124435	0.0896347	0.0164525	0.136715	0.00177612	0.00116283	0.930974	0.828844	0.0135895	3.98645	87.1953	0.0451425	0.00877878	11.062	0.11	425.516	4.8471
DL3-3-5-2-1	52.107	3.429	0.442	0.851	4.035	0.022	0.038	15.958	23.146	0.215	100.243	1.9044	0.0121469	0.147693	0.0245871	0.123313	0.000627369	0.00117621	0.86949	0.906273	0.0152338	4.00493	87.5793	0.0956045	0.0112787	9.387	0.11	361.085	3.20149
DL3-3-5-1-1	53.148	3.088	0.679	0.777	4.639	0.107	0.044	16.662	21.974	0.277	101.395	1.917	0.0184157	0.131263	0.0221551	0.139915	0.00301134	0.00134409	0.895959	0.849117	0.0193698	3.99756	86.4931	0.0829952	0.0110023	6.906	0.109	268.087	2.43663
DL3-3-5-1-3	51.566	3.766	0.795	0.849	4.873	0.105	0.04	15.578	22.254	0.165	99.991	1.8934	0.0219498	0.162963	0.0246436	0.149616	0.00300821	0.00124388	0.852739	0.875406	0.0117455	3.99672	85.0735	0.106598	0.0124938	6.365	0.109	247.085	1.97766
DL3-3-5-6-1	53.018	2.896	0.594	0.861	4.58	0.036	0.033	17.086	21.626	0.25	100.98	1.91818	0.0161598	0.123479	0.0246255	0.138559	0.00101627	0.00101116	0.921576	0.838232	0.0175353	4.00038	86.9301	0.0818197	0.0110381	6.571	0.126	220.666	1.99914
DL3-3-5-6-2	54.105	2.051	0.397	0.534	3.068		0.055	17.53	22.772	0.16	100.672	1.95133	0.0107663	0.0871745	0.0152248	0.0925235	0	0.00167995	0.942542	0.879867	0.0111872	3.9923	91.0611	0.0486683	0.00853549		0.126	538.015
DL3-3-5-7-1	52.872	2.615	0.518	0.751	4.362	0.042	0.041	17.186	21.466	0.205	100.058	1.92766	0.014201	0.112359	0.0216452	0.132982	0.0011948	0.00126598	0.934125	0.838452	0.01449	3.99838	87.5381	0.0723369	0.010376
DL3-3-1-2-c	52.579	3	0.442	0.897	3.713	0.055	0.04	16.198	22.68	0.221	99.825	1.92325	0.0121571	0.129323	0.0259378	0.113567	0.00156973	0.00123915	0.883305	0.88877	0.015672	3.99479	88.6077	0.076746	0.0101537	9.36	0.122	324.632	3.19719
DL3-3-1-2-r	52.806	2.888	0.414	0.88	3.694	0.036	0.018	16.633	22.881	0.234	100.484	1.91961	0.0113165	0.123725	0.0252888	0.112287	0.00102111	0.000554168	0.901416	0.891101	0.0164913	4.00281	88.9231	0.0803893	0.0103728	9.721	0.122	337.152	3.25036
DL3-3-1-1-r	53.256	2.465	0.385	0.835	3.668	0.061	0.023	16.459	22.43	0.234	99.816	1.94404	0.0105677	0.106043	0.0240957	0.111962	0.00173742	0.000711055	0.895705	0.877179	0.01656	3.9886	88.889	0.0559591	0.00897382	7.96	0.121	278.357	3.10188
DL3-3-1-1-c	53.492	2.209	0.262	0.873	3.368	0.136	0.048	17.148	22.449	0.165	100.15	1.9445	0.00716151	0.0946337	0.0250871	0.102375	0.00385743	0.00147775	0.929305	0.874257	0.0116282	3.99429	90.0768	0.0554955	0.008973	9.054	0.121	316.614	3.52852
DL3-3-1-3-1	52.964	2.683	0.482	0.355	5.435	0.004	0.08	16.208	21.981	0.178	100.37	1.93397	0.0132343	0.115457	0.0102474	0.165948	0.000113964	0.00247399	0.882315	0.859881	0.0126008	3.99624	84.1692	0.0660288	0.00974799	10.016	0.124	341.781	3.50617
DL3-3-1-4-1	52.388	3.287	0.649	0.738	4.149	0.073	0.036	16.507	21.717	0.201	99.745	1.91588	0.017847	0.141666	0.0213358	0.126877	0.00208305	0.00111501	0.899974	0.850862	0.0142509	3.99189	87.6441	0.0841171	0.0110635	11.305	0.119	401.975	3.63333
DL3-3-1-5-1	53.029	2.468	0.485	0.597	4.727	0.097	0.026	17.02	21.48	0.213	100.142	1.93418	0.0133017	0.106086	0.0172137	0.144169	0.00276054	0.000803148	0.925481	0.839343	0.0150616	3.9984	86.5219	0.0658206	0.00993681	10.328	0.109	400.926	4.03476
DL3-3-1-6-c	52.625	2.507	0.366	0.568	3.932	0.115	0.075	16.672	22.544	0.196	99.6	1.93068	0.0100967	0.108393	0.0164734	0.120624	0.00329196	0.00233033	0.911864	0.886074	0.0139406	4.00376	88.3171	0.0693239	0.00970156	10.709	0.109	415.717	4.28505
DL3-3-1-6-r	50.585	4.191	1.232	0.462	6.359	0.063	0.064	15.041	21.327	0.267	99.591	1.87432	0.0343255	0.183008	0.0135326	0.197022	0.00182139	0.00200836	0.830854	0.846593	0.0191797	4.00267	80.8321	0.125675	0.0145567
DL3-3-3-3-1	53.457	2.33	0.457	0.299	3.738	0.02	0.029	16.441	23.352	0.172	100.295	1.94465	0.0125008	0.0998903	0.00859854	0.113705	0.000567684	0.000893458	0.891642	0.910088	0.0121304	3.99467	88.69	0.0553479	0.00864887	13.756	0.16	363.787	4.20618
DL3-3-2-3-1	53.119	2.471	0.513	0.329	3.832	0.034	0.05	17.057	22.611	0.174	100.19	1.93321	0.0140388	0.105982	0.00946547	0.116616	0.000965491	0.00154113	0.92546	0.881601	0.0122769	4.00116	88.8092	0.0667855	0.00958559	10.019	0.108	392.533	4.09503
DL3-3-2-4-c	53.098	3.036	0.493	0.582	4.22	0.059	0.036	16.695	22.065	0.259	100.544	1.92641	0.0134493	0.129808	0.016692	0.128022	0.00167017	0.00110614	0.902986	0.857622	0.018217	3.99603	87.5828	0.0735933	0.0102624	8.076	0.111	307.857	2.99984
DL3-3-2-4-r	52.175	3.867	0.669	0.565	4.397	0.073	0.065	16.233	22.037	0.255	100.336	1.90065	0.0183252	0.166013	0.0162706	0.133936	0.00207492	0.00200535	0.881581	0.860029	0.0180089	3.99889	86.811	0.099354	0.0121039	9.211	0.111	351.123	2.90091
DL3-3-2-1-2	54.029	1.906	0.279	0.337	3.324	0.077	0.008	17.235	22.893	0.199	100.297	1.95861	0.00760516	0.081428	0.00965756	0.100759	0.00217797	0.000245612	0.931445	0.88909	0.0139856	3.99547	90.2384	0.0413902	0.00806635	6.348	0.09	298.449	3.69992
DL3-3-2-2-1	52.586	2.831	0.569	0.464	5.554	0.067	0.066	16.567	21.012	0.187	99.903	1.92711	0.0156795	0.122266	0.0134422	0.170194	0.0019158	0.00204842	0.905117	0.824945	0.0132857	3.996	84.1726	0.0728923	0.0105551
DL3-3-4-6-1	53.131	2.941	0.451	0.32	4.155	0.081	0.019	16.598	22.613	0.188	100.536	1.92911	0.0123132	0.125845	0.00918494	0.126149	0.00229474	0.000584255	0.898443	0.87961	0.0132335	3.99858	87.6879	0.0708858	0.00986412	13.014	0.113	487.312	4.94025
DL3-3-4-5-1	52.947	3.317	0.57	0.584	4.427	0.036	0.06	16.275	21.675	0.24	100.147	1.92751	0.0156032	0.142308	0.0168068	0.134762	0.00102258	0.00184988	0.883284	0.845348	0.0169385	3.98617	86.7627	0.0724931	0.0103151	9.031	0.114	335.202	3.24961
DL3-3-4-2-c	53.833	2.322	0.513	0.501	4.931	0.042	0.043	17.101	21.413	0.185	100.887	1.94642	0.0139472	0.0989418	0.01432	0.149082	0.00118488	0.00131672	0.921794	0.829444	0.0129678	3.98956	86.0785	0.0535813	0.0092682	7.437	0.123	255.84	2.7604
DL3-3-4-2-r	53.775	2.485	0.123	0.251	4.498	0.101	0.063	17.004	21.529	0.232	100.068	1.9559	0.00336398	0.106518	0.00721698	0.136801	0.00286633	0.00194064	0.922023	0.838902	0.0163592	3.99221	87.0799	0.0441025	0.00863237	7.595	0.123	261.275	3.02669
DL3-3-4-3-1	53.795	2.34	0.317	0.301	4.404	0.145	0.038	16.741	21.934	0.234	100.249	1.95534	0.00866408	0.100237	0.00864894	0.133854	0.00411232	0.00116977	0.907165	0.854122	0.0164894	3.9898	87.142	0.0446617	0.00853295	10.275	0.126	345.053	4.04378
DL3-3-4-1-1	53.002	2.583	0.289	0.443	5.571	0.06	0.058	16.689	21.463	0.219	100.384	1.93467	0.00793224	0.111114	0.0127831	0.17004	0.00170886	0.001793	0.908176	0.839319	0.0154977	4.00336	84.2295	0.0653294	0.00990538
DL3-4-1-cpx1-1	50.72	3.71	0.894	0.401	5.554	0.074	0.129	15.527	23.117		100.373	1.87224	0.0248143	0.161394	0.0117015	0.171432	0.00213134	0.00403284	0.854466	0.914188		4.0164	83.2896	0.12776	0.0137909
DL3-4-1-cpx2-1	50.031	4.275	0.797	0.956	4.469	0.076	0.078	15.468	23.259		99.691	1.85539	0.0222247	0.186836	0.0280265	0.138583	0.00219912	0.00244979	0.855174	0.924077		4.01496	86.0547	0.144613	0.015236	12.186	0.103	500.609	3.28569
DL3-4-1-cpx3-1	50.755	3.263	0.452	1.257	3.734	0.034	0.051	16.403	23.424		99.557	1.87761	0.0125733	0.142257	0.0367602	0.115506	0.000981396	0.00159785	0.904637	0.928344		4.02036	88.6775	0.122392	0.0131308	12.811	0.109	497.315	3.78739
DL3-4-1-cpx4-c	49.539	4.434	0.626	1.167	4.827	0	0.098	15.42	23.478		99.854	1.84044	0.0174877	0.194133	0.0342737	0.149953	0	0.00308346	0.85405	0.934452		4.02787	85.0645	0.159562	0.0166175	13.722	0.108	537.612	3.23522
DL3-4-1-cpx4-r	49.494	4.818	0.835	0.721	4.668	0.074	0.107	15.417	23.625		100.007	1.83355	0.02326	0.210347	0.021115	0.144602	0.002139	0.00335708	0.85146	0.937634		4.02746	85.4827	0.166453	0.0173235	11.869	0.108	465.013	2.68429
DL3-4-1-cpx5-1	50.66	3.723	0.655	0.96	4.8	0.127	0.1	16.184	22.372		99.828	1.87262	0.0182058	0.162184	0.0280525	0.148364	0.00366292	0.00313057	0.891857	0.885954		4.01408	85.7373	0.127379	0.0141507	12.393	0.114	459.988	3.25063
DL3-4-1-cpx6-r	51.502	3.142	0.552	1.266	4.559	0.058	0.122	16.538	22.462		100.399	1.88918	0.0152255	0.135827	0.0367112	0.139837	0.00166003	0.00379007	0.904391	0.882711		4.00933	86.6086	0.110824	0.0127483	5.995	0.133	190.727	1.4961
DL3-4-1-cpx6-c	50.671	3.553	0.572	1.091	4.38	0.039	0.128	16.4	22.234		99.292	1.87847	0.015945	0.155228	0.0319732	0.135776	0.0011281	0.00401878	0.906388	0.88305		4.01198	86.9717	0.121527	0.0136621	12.76	0.133	405.951	2.97136
DL3-4-1-cpx7-1	50.639	4.03	0.631	1.312	4.048	0.023	0.082	15.049	23.041		99.14	1.88132	0.0176274	0.176446	0.0385325	0.125754	0.000666721	0.00258006	0.833507	0.917065		3.99364	86.8906	0.118683	0.0129634	18.838	0.143	557.409	4.29986
DL3-4-1-cpx8-1	50.676	3.877	0.637	1.634	4.201	0.062	0.104	16.109	22.676		100.217	1.86456	0.0176237	0.168113	0.0475273	0.12925	0.00177994	0.00324076	0.883626	0.893847		4.01042	87.2393	0.135437	0.0147944	7.587	0.126	254.785	1.72218
DL3-4-1-cpx9-1	50.685	3.269	0.409	1.51	3.757	0.05	0.011	15.512	23.132		98.574	1.89286	0.0114854	0.143875	0.0445793	0.117323	0.00145696	0.000347913	0.863639	0.925497		4.00178	88.04	0.107137	0.0119251	10.643	0.131	343.77	2.88274
DL3-4-2-cpx1-1	51.229	3.002	0.34	0.953	5.338	0.066	0.162	16.464	22.141		99.957	1.89359	0.00945	0.130771	0.027847	0.164988	0.0019035	0.00507135	0.907256	0.876777		4.01765	84.6129	0.106411	0.0124616	8.312	0.086	408.961	3.28177
DL3-4-2-cpx2-1	50.803	3.692	0.618	0.796	5.006	0.03	0.086	15.684	23.147		100.08	1.87617	0.0171615	0.160685	0.0232387	0.154589	0.000864458	0.0026898	0.863505	0.915799		4.0147	84.8159	0.123828	0.0134212
DL3-4-2-cpx2-2	52.156	2.748	0.247	1.289	3.595	0.064	0.091	16.586	22.963		99.937	1.91357	0.0068143	0.118819	0.0373861	0.110292	0.00183215	0.00282762	0.907209	0.902592		4.00167	89.1605	0.0864266	0.0106647
DL3-4-2-cpx3-c	50.744	3.961	0.65	1.335	4.05	0.064	0.025	15.744	23.583		100.424	1.86503	0.0179638	0.171568	0.0387882	0.124469	0.00183536	0.000778181	0.862664	0.928587		4.01197	87.3909	0.134968	0.0142458	9.076	0.077	498.745	3.50101
DL3-4-2-cpx3-2	51.881	2.526	0.363	0.853	3.793	0.12	0.057	16.707	23.529		100.029	1.90722	0.0100342	0.109435	0.0247889	0.116595	0.00344202	0.00177462	0.915621	0.926654		4.0157	88.7044	0.0927804	0.0108501
DL3-4-2-cpx4-1	51.201	3.597	0.629	1.201	3.699	0.123	0.081	16.095	23.614		100.442	1.87683	0.0173373	0.155388	0.0348022	0.113379	0.00351796	0.00251461	0.879555	0.927339		4.01081	88.5814	0.123168	0.0132104	14.188	0.09	667.043	5.04936
DL3-4-2-cpx5-1	50.353	4.07	0.743	1.476	4.487	0.054	0.077	15.678	22.828		100.038	1.85963	0.0206335	0.177144	0.0430927	0.138567	0.00155609	0.00240841	0.86321	0.903214		4.00978	86.1679	0.140371	0.0151341	8.786	0.092	404.09	2.67006
DL3-4-2-cpx6-1	50.726	3.384	0.549	1.342	4.468	0.086	0.123	16.728	22.171		99.773	1.87355	0.0152472	0.147297	0.0391834	0.137991	0.0024784	0.00384749	0.921091	0.877285		4.01797	86.9707	0.126454	0.0141884	6.608	0.095	294.321	2.07438
DL3-4-2-cpx7-c	51.638	3.059	0.436	1.281	4.311	0.074	0.097	16.77	22.295		100.129	1.8951	0.0120318	0.132304	0.0371644	0.132295	0.00211901	0.0030149	0.91753	0.87658		4.00814	87.3984	0.104902	0.0123424	14.737	0.096	649.55	5.26276
DL3-4-2-cpx7-m	50.683	3.684	0.545	1.66	4.443	0.11	0.149	16.233	22.239		99.98	1.86986	0.0151191	0.160176	0.048414	0.137065	0.00316649	0.00465556	0.892833	0.87899		4.01117	86.6914	0.13014	0.0145076	4.876	0.096	214.915	1.48139
DL3-4-2-cpx7-r	51.771	2.348	0.459	1.048	4.448	0.044	0.113	17.084	21.935		99.443	1.91221	0.0127481	0.102206	0.0306003	0.137378	0.00126806	0.0035348	0.940725	0.867976		4.00864	87.2575	0.0877936	0.0111388	6.928	0.096	305.36	2.7414
DL3-4-2-cpx8-c	51.639	3.055	0.477	0.995	4.542	0.045	0.116	16.487	22.557		100.145	1.89789	0.0131824	0.132323	0.0289089	0.139586	0.00129046	0.00361068	0.903356	0.88817		4.00831	86.6161	0.102113	0.011981	6.034	0.08	319.147	2.66378
DL3-4-2-cpx8-m	50.464	3.655	0.492	1.428	4.253	0.062	0.152	16.452	22.331		99.495	1.86896	0.0137015	0.159528	0.0418084	0.13171	0.00179164	0.00476761	0.908369	0.886031		4.01667	87.3366	0.131038	0.0144902	5.205	0.08	275.3	1.8999
DL3-4-2-cpx8-r	51.786	2.42	0.42	0.863	4.216	0.054	0.126	16.914	22.087		99.066	1.91732	0.0116927	0.105591	0.0252586	0.130523	0.00155997	0.00395086	0.933585	0.876075		4.00556	87.7341	0.0826774	0.0106876	4.868	0.08	257.475	2.40911
DL3-4-3-cpx1-1	51.82	3.029	0.553	1.07	3.942	0.093	0.084	16.018	22.467		99.262	1.91354	0.0153549	0.131816	0.0312349	0.121719	0.00267955	0.00262699	0.881806	0.888805		3.98958	87.8708	0.0864618	0.0108152	2.56	0.099	109.416	1.01169
DL3-4-3-cpx1-2	51.314	3.733	0.573	1.416	4.504	0.103	0.136	16.309	22.104		100.451	1.88046	0.0157894	0.161219	0.0410211	0.138016	0.00294512	0.0042209	0.891004	0.867801		4.0028	86.5876	0.119544	0.0136945	5.87	0.099	250.887	1.83203
DL3-4-3-cpx1-3	51.206	2.971	0.466	1.162	4.36	0.096	0.09	16.001	22.545		99.076	1.90183	0.0130143	0.130042	0.0341173	0.135407	0.00278203	0.00283095	0.88598	0.897065		4.00307	86.7428	0.0981662	0.0115741	3.854	0.099	164.722	1.42319
DL3-4-3-cpx1-4	51.66	2.632	0.384	1.113	4.379	0	0.057	16.888	22.263		99.597	1.90618	0.0106543	0.114453	0.0324654	0.13511	0	0.00178124	0.928994	0.880066		4.00971	87.3029	0.0938187	0.0114445	3.315	0.099	141.685	1.23802
DL3-4-3-cpx2-1	52.538	2.14	0.334	0.484	3.281	0.081	0.086	17.134	23.331		99.577	1.92961	0.00922412	0.0926274	0.0140526	0.100764	0.00232124	0.00267505	0.938165	0.918017		4.0082	90.3012	0.0703924	0.00946205	8.805	0.091	409.414	4.32691
DL3-4-3-cpx3-1	51.047	3.079	0.445	0.877	4.271	0.095	0.09	16.061	22.611		98.812	1.90077	0.0124596	0.135114	0.0258152	0.132982	0.00276009	0.00283819	0.891574	0.90199		4.0063	87.0205	0.099228	0.011597	7.653	0.084	385.503	3.32415
DL3-4-3-cpx3-2	50.245	4.224	0.417	1.338	4.321	0.058	0.081	15.839	22.906		99.706	1.86034	0.0116097	0.184312	0.0391627	0.133779	0.00167559	0.00253995	0.874285	0.908598		4.01631	86.7291	0.139655	0.014983	6.292	0.084	316.945	2.11537
DL3-4-3-cpx4-1	50.275	3.784	0.532	1.223	3.726	0.049	0.055	16.051	23.112		99.024	1.8692	0.014873	0.1658	0.0359456	0.115837	0.00142147	0.00173183	0.889672	0.920581		4.01506	88.4797	0.130804	0.0139768	12.735	0.076	709.023	5.07285
DL3-4-3-cpx4-2	50.47	3.952	0.579	1.361	4.196	0.05	0.114	16.133	23.019		100.079	1.86045	0.0160489	0.171685	0.0396606	0.129337	0.00143811	0.003559	0.886593	0.90906		4.01783	87.2691	0.139552	0.014966	11.372	0.076	633.138	4.23051
DL3-4-3-cpx5-1	52.196	1.923	0.256	1.275	3.867	0.038	0.062	17.423	22.481		99.7	1.92053	0.00708283	0.083386	0.037086	0.118977	0.00109095	0.00193203	0.955722	0.886179		4.01231	88.9293	0.0794696	0.0103618	4.777	0.085	237.8	2.29496
DL3-4-3-cpx6-1	50.669	3.826	0.63	1.036	4.211	0.071	0.087	16.166	23.158		100.035	1.86695	0.0174548	0.166137	0.0301763	0.129741	0.00204121	0.00271487	0.88801	0.914142		4.01751	87.2521	0.133049	0.0142739	11.397	0.08	602.803	4.22311
DL3-4-3-cpx7-1	50.995	3.087	0.45	1.129	3.56	0.062	0.065	15.948	23.439		98.888	1.89535	0.0125764	0.135216	0.0331721	0.110641	0.00179801	0.00204604	0.883677	0.933304		4.00797	88.8727	0.104648	0.0116425
DL3-4-3-cpx8-1	50.526	3.686	0.574	1.127	4.054	0.08	0.04	15.807	23.235		99.311	1.87467	0.0160142	0.161174	0.033056	0.125776	0.00231601	0.00125693	0.874349	0.923582		4.0122	87.424	0.125327	0.0134476	7.848	0.095	349.551	2.59936
DL3-4-4-cpx1-1	52.256	2.658	0.393	0.595	4.05	0.117	0.1	16.874	23.036		100.288	1.91285	0.0108173	0.114665	0.0172178	0.123966	0.00334171	0.00310015	0.920846	0.903385		4.01061	88.1351	0.0871534	0.0107067
DL3-4-4-cpx1-2	50.864	3.546	0.518	1.318	4.513	0.014	0.101	16.387	22.607		100.078	1.87377	0.0143489	0.153948	0.0383829	0.139019	0.000402414	0.00315113	0.899975	0.892218		4.01621	86.6198	0.126227	0.0139575	4.9288	0.071	293.736	2.10451
DL3-4-4-cpx1-3	51.856	2.505	0.54	1.001	4.27	0.088	0.101	16.491	22.258		99.348	1.9171	0.0150114	0.10914	0.0292547	0.132001	0.00253844	0.00316232	0.908902	0.881563		3.99872	87.3186	0.0829023	0.0106446	3.346	0.071	199.408	1.87332
DL3-4-4-cpx2-1	50.385	4.048	0.48	0.812	4.336	0.015	0.092	15.575	23.698		99.625	1.86688	0.0133733	0.17676	0.0237841	0.13434	0.000433655	0.00288696	0.860334	0.940692		4.01948	86.494	0.133125	0.0139068	7.509	0.075	423.639	3.04628
DL3-4-4-cpx2-2	50.856	3.309	0.615	0.791	4.427	0.074	0.094	15.532	23.218		99.123	1.89176	0.0172021	0.145061	0.0232604	0.137701	0.0021478	0.00296135	0.861343	0.925274		4.00704	86.2167	0.10824	0.0120136	5.032	0.075	283.893	2.36309
DL3-4-4-cpx3-1	50.396	4.13	0.425	1.494	4.016	0.092	0.092	16.17	22.885		99.877	1.85917	0.0117895	0.179557	0.0435702	0.123885	0.0026482	0.00287442	0.88932	0.904474		4.01766	87.7729	0.14083	0.0151602	7.277	0.072	427.656	2.82091
DL3-4-4-cpx3-2	51.436	2.693	0.261	1.079	3.803	0.101	0.084	17.185	22.719		99.593	1.89808	0.00724221	0.117115	0.0314764	0.117348	0.00290809	0.00262522	0.945414	0.89817		4.02038	88.9582	0.101919	0.0118468	4.904	0.072	288.199	2.43272
DL3-4-4-cpx4-1	50.815	3.029	0.498	1.132	4.718	0.018	0.102	16.099	22.157		98.752	1.89536	0.0139673	0.133146	0.0333782	0.14715	0.000523855	0.0032221	0.895207	0.885386		4.00748	85.8829	0.104641	0.0122134	5.367	0.072	315.409	2.58248
DL3-4-4-cpx4-2	51.553	3.314	0.535	1.143	4.322	0.072	0.094	16.251	22.46		99.937	1.8957	0.0147929	0.143614	0.033226	0.132893	0.00206579	0.0029274	0.890882	0.884803		4.00128	87.0193	0.104303	0.0121937	5.174	0.072	304.067	2.49364
DL3-4-4-cpx5-1	51.922	2.798	0.468	1.119	3.759	0.091	0.09	16.652	23.382		100.443	1.89975	0.0128758	0.120648	0.0323661	0.115006	0.00259791	0.00278885	0.908312	0.916532		4.01087	88.7615	0.100255	0.0115061	5.576	0.08	294.922	2.56318
DL3-4-4-cpx6-1	50.423	3.703	0.545	1.336	3.967	0.069	0.097	15.885	22.914		99.088	1.87354	0.015227	0.162151	0.0392426	0.123254	0.00200043	0.00305243	0.879928	0.912133		4.01053	87.7137	0.126456	0.0137026	6.863	0.072	403.326	2.94343
DL3-5-1-cpx1-1	50.595	3.437	0.48	1.036	4.652	0.068	0.066	16.969	22.279		99.742	1.86949	0.0133365	0.149667	0.0302617	0.143734	0.00196049	0.00206538	0.934755	0.88193		4.0272	86.6726	0.130505	0.0144994	3.903	0.091	181.481	1.25164
DL3-5-1-cpx1-2	50.902	2.901	0.356	1.15	4.528	0.056	0.1	16.688	22.083		99.002	1.89353	0.00995796	0.127179	0.0338183	0.140847	0.00162542	0.00315048	0.925479	0.88007		4.01637	86.7914	0.10647	0.0124254	4.063	0.091	188.921	1.52045
DL3-5-1-cpx2-1	52.431	2.399	0.222	0.258	3.475	0.083	0.095	17.381	23.081		99.606	1.92482	0.00612827	0.103792	0.00748752	0.106674	0.00237749	0.00295368	0.951265	0.907775		4.01355	89.9168	0.0751807	0.00986166	6.329	0.098	273.265	2.77098
DL3-5-1-cpx2-2	52.308	2.077	0.298	0.342	3.844	0.069	0.106	17.885	23.362		100.488	1.91144	0.00818826	0.0894456	0.00987949	0.117457	0.00196734	0.00328048	0.97433	0.914585		4.03085	89.2418	0.0885618	0.0106848	4.066	0.098	175.556	1.64305
DL3-5-1-cpx3-1	48.399	6.21	0.705	0.48	3.954	0.015	0.068	14.928	24.908		99.79	1.79561	0.0196675	0.271518	0.0140778	0.122664	0.000434217	0.0021366	0.825663	0.990005		4.04206	87.0652	0.204386	0.0210366	8.478	0.093	385.732	1.83363
DL3-5-1-cpx4-1	52.396	2.43	0.228	1.086	4.214	0.035	0.07	16.737	22.731		100.094	1.92114	0.00628606	0.105002	0.031478	0.129199	0.00100131	0.00217369	0.914878	0.892897		4.00462	87.6255	0.0788606	0.0102518	9.993	0.082	515.652	5.02988
DL3-5-1-cpx5-1	51.38	2.996	0.484	0.924	4.577	0.126	0.117	16.653	22.324		99.811	1.89539	0.0134256	0.13025	0.0269459	0.141185	0.00362672	0.00365535	0.915845	0.882264		4.01259	86.6432	0.10461	0.0122491	3.217	0.078	174.514	1.42471
DL3-5-1-cpx6-1	51.311	2.702	0.686	0.09	6.237	0	0.11	16.188	22.791		100.355	1.89568	0.0190574	0.117644	0.00262854	0.192679	0	0.00344181	0.891608	0.902071		4.02543	82.2299	0.104315	0.0119859	4.706	0.1	199.126	1.66133
DL3-5-1-cpx6-2	51.127	3.083	0.579	0.358	6.136	0.071	0.424	15.1	22.945		100.011	1.89784	0.0161611	0.134869	0.0105053	0.190457	0.0020564	0.0133295	0.835624	0.912471		4.01331	81.4384	0.102161	0.011697
DL3-5-1-cpx7-1	49.606	3.608	0.523	1.424	4.212	0.072	0.116	16.975	22.669		99.415	1.84475	0.0146247	0.158125	0.0418629	0.130977	0.00208917	0.00365342	0.941103	0.903144		4.04094	87.7829	0.155253	0.0166724	7.422	0.104	301.969	1.81119
DL3-5-2-cpx1-1	50.531	4.032	0.61	0.788	4.871	0.08	0.045	16.11	22.552		99.847	1.86699	0.0169472	0.175564	0.0230159	0.15049	0.00230629	0.00140811	0.887371	0.892672		4.01677	85.5	0.133006	0.0145796	4.523	0.075	255.176	1.75023
DL3-5-2-cpx2-1	49.081	4.564	1.372	0.088	7.151	0	0.148	14.619	22.062		99.399	1.84128	0.0387029	0.201782	0.00260979	0.224324	0	0.00470226	0.817614	0.886692		4.01794	78.4705	0.158722	0.0173355	6.479	0.078	351.47	2.02745
DL3-5-2-cpx3-1	49.472	4.149	0.59	1.512	4.19	0	0.155	16.776	22.409		99.485	1.83671	0.0164708	0.181532	0.0443761	0.130076	0	0.00487361	0.928526	0.891303		4.03387	87.7125	0.163291	0.017776	6.549	0.073	379.601	2.13547
DL3-5-2-cpx4-1	50.153	4.655	0.559	1.249	4.361	0.061	0.06	15.024	23.377		99.731	1.85701	0.0155637	0.203127	0.0365592	0.135023	0.00176233	0.00188152	0.829332	0.927318		4.00758	85.9986	0.142987	0.0150271	3.194	0.072	187.706	1.24912
DL3-5-2-cpx5-1	50.508	3.878	0.591	1.432	4.398	0.157	0.096	16.971	22.16		100.427	1.85486	0.01632	0.167837	0.0415728	0.135054	0.00449872	0.0029858	0.929143	0.87185		4.02412	87.3093	0.145143	0.0161083	4.286	0.072	251.881	1.56367
DL3-5-3-cpx1-1	51.439	2.792	0.505	0.917	4.334	0.06	0.082	17.382	22.035		99.747	1.89438	0.0139846	0.121177	0.0266969	0.133465	0.00172411	0.00255757	0.954332	0.86938		4.0177	87.7307	0.105619	0.0124896	4.513	0.082	232.877	1.86456
DL3-5-3-cpx2-1	51.072	3.353	0.477	1.305	4.161	0.021	0.103	16.789	22.219		99.727	1.88281	0.0132229	0.145676	0.0380322	0.12827	0.000604064	0.00321588	0.922729	0.877548		4.01211	87.7954	0.117187	0.0133554	3.272	0.082	168.84	1.2642
DL3-5-3-cpx3-1	50.54	3.517	0.56	1.377	4.4	0.116	0.096	16.865	22.154		99.865	1.86609	0.0155478	0.153038	0.0401928	0.135848	0.00334191	0.00300198	0.928344	0.876338		4.02174	87.2346	0.133908	0.0149069	3.277	0.087	159.379	1.06917
DL3-5-3-cpx4-1	52.271	2.297	0.5	0.386	5.201	0.044	0.162	16.821	22.028		99.921	1.92398	0.0138386	0.0996393	0.0112316	0.160077	0.00126366	0.00505002	0.923031	0.868634		4.00675	85.2206	0.0760199	0.0103114	6.508	0.07	393.391	3.8151
DL3-5-3-cpx5-1	51.054	3.141	0.522	0.928	4.051	0.043	0.125	16.969	22.604		99.605	1.88407	0.014485	0.136604	0.0270726	0.125006	0.00123815	0.00390674	0.933571	0.893662		4.01961	88.1911	0.115935	0.0130354	7.293	0.091	339.109	2.60145
DL3-5-3-cpx6-1	51.752	2.967	0.377	1.158	4.382	0.007	0.108	17.059	22.354		100.396	1.89531	0.0103819	0.128056	0.0335257	0.134193	0.000200028	0.00334978	0.93139	0.877062		4.01356	87.4066	0.104689	0.0123194	4.734	0.088	227.625	1.8477
DL3-5-3-cpx7-1	49.606	3.608	0.523	1.424	4.212	0.072	0.116	16.975	22.669		99.415	1.84475	0.0146247	0.158125	0.0418629	0.130977	0.00208917	0.00365342	0.941103	0.903144		4.04094	87.7829	0.155253	0.0166724	5.187	0.091	241.185	1.44661
DL3-5-4-cpx1-1	49.526	4.56	0.861	1.226	5.346	0.064	0.12	15.961	22.113		100.07	1.83465	0.0239832	0.199074	0.0359027	0.165597	0.00184986	0.00376479	0.881466	0.877587		4.02388	84.1846	0.165348	0.018264	5.695	0.094	256.354	1.40361
DL3-5-4-cpx2-1	50.75	3.181	0.675	0.518	5.112	0.051	0.116	16.301	22.893		99.849	1.87971	0.0187993	0.138851	0.0151671	0.158325	0.00147389	0.00363875	0.900107	0.908406		4.02448	85.0416	0.120288	0.0132133	4.282	0.088	205.892	1.55822
DL3-5-4-cpx2-2	50.347	3.892	0.743	0.741	4.688	0.095	0.094	15.521	23.202		99.529	1.86883	0.0207381	0.170255	0.0217436	0.145508	0.00275143	0.00295503	0.858896	0.922663		4.01453	85.513	0.131171	0.0139811
DL3-5-4-cpx3-1	50.239	4.086	0.588	1.288	3.795	0.01	0.063	16.059	23.606		99.989	1.85402	0.0163168	0.177706	0.0375757	0.117109	0.000287948	0.00196904	0.883523	0.933295		4.02223	88.2965	0.145976	0.0152306	8.333	0.091	387.467	2.54401
DL3-5-4-cpx3-2	49.807	4.014	0.599	1.163	3.867	0.04	0.083	16.432	23.5		99.808	1.84473	0.0166821	0.175206	0.0340516	0.119762	0.00115595	0.00260351	0.907312	0.932462		4.03396	88.3395	0.155274	0.0161929	8.519	0.091	396.116	2.44624
DL3-5-4-cpx4-1	51.971	2.512	0.296	1.415	3.123	0.038	0.075	17.365	23.062		100.106	1.90351	0.00815207	0.108428	0.04097	0.0956463	0.00108597	0.00232645	0.948184	0.904924		4.01406	90.837	0.0964944	0.0113594	4.551	0.084	229.246	2.01812
DL3-5-4-cpx4-2	51.266	2.85	0.334	1.316	3.532	0.126	0.074	17.135	23.56		100.421	1.88094	0.00921458	0.123231	0.0381697	0.10836	0.00360708	0.00229941	0.937249	0.926069		4.02914	89.6366	0.119058	0.0128785	4.674	0.084	235.442	1.82818
DL3-5-4-cpx5-1	51.173	3.359	0.454	0.963	3.622	0.037	0.087	16.945	23.103		99.97	1.88066	0.0125461	0.145482	0.0279777	0.111307	0.00106099	0.00270787	0.928401	0.909619		4.02037	89.2944	0.119341	0.0131163	3.742	0.081	195.476	1.49033
DL3-5-4-cpx6-1	51.783	3.159	0.497	1.239	4.37	0.067	0.105	16.918	22.112		100.492	1.89366	0.0136664	0.136142	0.035818	0.133628	0.00191174	0.00325193	0.922333	0.866291		4.0067	87.3453	0.106344	0.0125875	3.845	0.083	196.017	1.55723
DL3-5-4-cpx6-2	50.323	4.192	0.578	1.284	4.044	0	0.108	16.103	22.884		99.714	1.85872	0.0160531	0.182473	0.0374911	0.1249	0	0.00337839	0.886705	0.905526		4.01525	87.6533	0.141281	0.0151887	4.727	0.083	240.981	1.58658
DL3-5-5-cpx1-r	51.017	3.291	0.364	1.125	3.01	0.072	0.074	16.87	23.887		99.901	1.87655	0.0100677	0.14266	0.0327124	0.0925793	0.00206641	0.00230523	0.92509	0.941299		4.02608	90.9028	0.123455	0.0130516	5.082	0.06	358.392	2.74596
DL3-5-5-cpx1-c	50.731	4.102	0.321	0.752	3.737	0.019	0.078	16.405	24.048		100.334	1.8615	0.0088568	0.177384	0.0218134	0.114661	0.000543978	0.00242394	0.897408	0.945344		4.03017	88.6706	0.138504	0.0143347	5.968	0.06	420.874	2.93605
DL3-5-5-cpx2-1	49.594	4.803	0.887	0.829	5.228	0.078	0.107	15.628	22.782		100.17	1.83421	0.0246675	0.209345	0.0242376	0.161681	0.00225088	0.00335152	0.861683	0.902678		4.02457	84.2011	0.165794	0.0178631	5.014	0.064	331.497	1.85576
DL3-5-5-cpx3-1	49.841	5.005	0.768	0.961	4.716	0.103	0.137	15.793	22.478		100.063	1.83927	0.0213109	0.217667	0.0280348	0.145524	0.00296575	0.00428171	0.868856	0.888664		4.01657	85.6539	0.160733	0.017529	3.795	0.074	216.998	1.23794
DL3-5-5-cpx3-2	51.558	2.87	0.474	0.707	4.561	0.004	0.145	17.282	22.383		100.219	1.89291	0.0130857	0.124179	0.0205197	0.140023	0.000114587	0.0045086	0.945918	0.88039		4.02165	87.1059	0.107086	0.0124713	2.042	0.074	116.761	0.936244
DL3-5-5-cpx4-1	50.375	3.431	0.961	0.2	6.751	0.034	0.161	15.19	22.469		99.83	1.87698	0.0269246	0.150659	0.00589101	0.210337	0.000988466	0.00508052	0.843774	0.896911		4.01811	80.0461	0.123025	0.0136059	3.645	0.07	220.33	1.61937
DL3-5-5-cpx5-1	52	2.553	0.492	0.486	4.936	0.055	0.091	17.315	22.03		100.152	1.90836	0.013577	0.110417	0.0140997	0.151473	0.00157492	0.00282837	0.947335	0.866149		4.01581	86.2148	0.0916442	0.011442	8.621	0.08	455.977	3.9851
DL3-5-5-cpx6-1	51.783	3.159	0.497	1.239	4.37	0.067	0.105	16.918	22.112		100.492	1.89366	0.0136664	0.136142	0.035818	0.133628	0.00191174	0.00325193	0.922333	0.866291		4.0067	87.3453	0.106344	0.0125875	4.096	0.075	231.086	1.83584
DL3-5-5-cpx7-1	50.821	3.894	0.552	1.464	4.305	0.049	0.096	16.68	22.294		100.348	1.86425	0.0152259	0.16834	0.0424539	0.132049	0.00140248	0.00298243	0.912181	0.876133		4.01525	87.3544	0.135754	0.0150898	4.935	0.078	267.712	1.77412
DL3-5-5-cpx8-1	50.893	3.417	0.406	0.808	4.188	0.05	0.085	16.313	22.992		99.369	1.88528	0.011309	0.149174	0.0236616	0.129726	0.00144519	0.0026667	0.900898	0.912464		4.01738	87.4129	0.114724	0.0126923	4.309	0.079	230.794	1.81837
DL3-6-5-1-1	51.625	3.483	0.764	0.693	5.253	0.04	0.042	15.703	21.838	0.239	99.683	1.90175	0.0211626	0.151208	0.020181	0.161809	0.00114972	0.00131033	0.862383	0.861841	0.0170686	4	84.2013	0.0982537	0.0119959	6.457	0.081	337.303	2.81183
DL3-6-5-1-2	53.307	2.571	0.479	0.301	4.763	0.076	0.065	16.51	22.128	0.178	100.378	1.94049	0.0131113	0.110296	0.00866183	0.144981	0.00215864	0.00200391	0.895981	0.86296	0.0125619	3.9932	86.0724	0.0595121	0.00931498	6.5765	0.081	343.546	3.6881
DL3-6-5-2-1	51.458	3.76	0.877	0.143	5.592	0.026	0.049	15.658	21.702	0.214	99.486	1.89889	0.0243349	0.163518	0.00417156	0.172551	0.000748616	0.00153137	0.861406	0.857963	0.0153098	4.00075	83.3116	0.101111	0.0122683	12.6783	0.088	609.612	4.96902
DL3-6-3-2-1	52.485	2.94	0.663	0.649	5.166	0.04	0.069	16.254	21.723	0.225	100.223	1.91935	0.0182312	0.126706	0.018762	0.157971	0.00114135	0.00213701	0.886143	0.85106	0.0159518	3.99787	84.8704	0.0806512	0.0108149	6.2402	0.089	296.677	2.74322
DL3-6-3-1-1	52.198	2.977	0.742	0.063	5.612	0.03	0.04	15.493	22.164	0.232	99.551	1.92534	0.0205798	0.129409	0.00183701	0.173091	0.000863405	0.00124955	0.851951	0.875839	0.0165902	3.99675	83.1137	0.0746581	0.0101472
DL3-6-3-4-1	52.282	3.69	0.663	0.428	4.177		0.048	15.756	22.397	0.231	99.672	1.91471	0.0182577	0.15926	0.0123911	0.127914	0	0.00148878	0.860243	0.878744	0.016401	3.98941	87.0553	0.0852914	0.0108418	7.052	0.082	363.893	3.3564
DL3-6-3-3-1	53.228	2.533	0.522	0.047	4.332	0.103	0.027	16.83	22.023	0.178	99.823	1.94314	0.014329	0.108975	0.00135637	0.132238	0.00293386	0.000834768	0.915951	0.861314	0.0125977	3.99367	87.3842	0.0568631	0.00917104	6.426	0.075	362.539	3.95308
DL3-6-4-1-1	52.505	3.341	0.542	0.204	4.85	0.122	0.018	15.999	21.436	0.216	99.237	1.93072	0.0149865	0.144785	0.00593013	0.149129	0.00350039	0.000560569	0.877072	0.844468	0.0153985	3.98673	85.4678	0.0692847	0.0101111	9.178	0.087	446.379	4.41473
DL3-6-4-1-2	52.684	3.627	0.581	0.4	4.333	0.038	0.044	16.009	21.957	0.204	99.877	1.92271	0.0159439	0.155996	0.0115402	0.132229	0.00108208	0.00135996	0.871013	0.858481	0.0144336	3.98479	86.8198	0.0772871	0.0105028
DL3-6-4-1-3	53.159	2.213	0.755	0.431	5.727	0.085	0.056	16.167	21.296	0.223	100.112	1.94588	0.0207812	0.0954665	0.0124719	0.175295	0.00242772	0.00173607	0.882255	0.835141	0.0158253	3.98728	83.4244	0.0541184	0.00924779
DL3-6-2-1-1	54.063	1.858	0.303	0.599	3.643	0.038	0.044	16.994	22.536	0.187	100.265	1.96177	0.00826751	0.0794557	0.0171827	0.110538	0.0010759	0.0013522	0.919326	0.876088	0.0131552	3.98822	89.2667	0.0382251	0.00800551
DL3-6-2-7-1	53.382	2.224	0.516	0.417	4.938	0.063	0.048	16.921	21.848	0.151	100.508	1.94159	0.0141122	0.0953296	0.0119899	0.150182	0.0017879	0.00147857	0.917516	0.851327	0.0106475	3.99596	85.9341	0.0584094	0.00935667	7.093	0.088	341.053	3.64503
DL3-6-2-8-1	52.351	3.573	0.707	0.863	4.572	0.014	0.04	16.097	21.531	0.217	99.965	1.9124	0.0194203	0.153821	0.0249218	0.139657	0.000399043	0.00123752	0.876643	0.842634	0.0153681	3.9865	86.2583	0.0876044	0.0114107	8.105	0.089	385.335	3.37696
DL3-6-2-3-1	52.283	3.35	0.525	0.846	4.784		0.041	16.316	21.408	0.255	99.808	1.91487	0.0144584	0.144595	0.0244943	0.146512	0	0.00127175	0.890876	0.839995	0.0181062	3.99518	85.8768	0.0851298	0.0112583	6.715	0.073	389.223	3.45721
DL3-6-2-5-1	52.349	3.202	0.715	0.258	5.975		0.056	15.777	21.193	0.192	99.717	1.92466	0.0197667	0.138738	0.00749862	0.18369	0	0.0017437	0.864758	0.834757	0.0136853	3.9893	82.4798	0.0753405	0.0106197
DL3-6-2-2-1	52.255	3.465	0.849	0.667	5.464	0.04	0.054	15.969	21.384	0.205	100.352	1.9087	0.0233185	0.149157	0.0192598	0.166887	0.00114001	0.00167048	0.869585	0.836798	0.0145168	3.99103	83.8985	0.0913007	0.0117566	9.8125	0.081	512.589	4.36003
DL3-6-2-6-1	52.034	3.99	0.659	0.895	4.436	0.079	0.044	16.218	21.678	0.221	100.254	1.89676	0.0180632	0.171407	0.0257908	0.135214	0.00224694	0.00135837	0.881349	0.846577	0.015618	3.99439	86.6989	0.103238	0.0125815	8.905	0.078	483.075	3.83956
DL3-6-2-6-2	52.516	3.438	0.661	0.892	4.688	0.032	0.081	16.317	21.608	0.233	100.466	1.91111	0.0180875	0.147445	0.0256611	0.142654	0.000908623	0.00249642	0.885237	0.842425	0.0164384	3.99247	86.1216	0.0888876	0.0115087	7.438	0.078	403.494	3.506
DL3-6-2-9-1	52.777	3.03	0.542	0.841	4.337	0.028	0.044	16.922	21.635	0.177	100.333	1.91933	0.0148213	0.129861	0.0241778	0.131886	0.000794515	0.00135518	0.917448	0.842915	0.0124792	3.99507	87.4315	0.0806695	0.0109047	10.566	0.09	496.756	4.55544
DL3-6-2-9-2	52.89	2.493	0.538	0.726	4.254	0.014	0.049	17.199	21.746	0.243	100.152	1.92748	0.0147429	0.10707	0.0209156	0.129633	0.000398092	0.00151235	0.934425	0.84902	0.0171685	4.00237	87.8171	0.0725189	0.0102791	8.491	0.09	399.201	3.88363
DL3-6-2-10-1	52.856	2.641	0.657	0.353	5.329	0.107	0.068	16.002	22.121	0.33	100.464	1.93071	0.0180456	0.113689	0.0101932	0.162769	0.00304961	0.00210363	0.871406	0.865662	0.0233692	4.00099	84.261	0.069295	0.00989976	10.832	0.087	526.823	5.32157
DL3-6-2-11-1	51.503	4.372	0.751	0.822	4.588	0.014	0.049	15.366	22.914	0.193	100.572	1.88	0.0206134	0.188077	0.02372	0.14004	0.000398743	0.00151482	0.836203	0.896084	0.0136581	4.00031	85.6552	0.119997	0.0133518	8.542	0.088	410.726	3.07619
DL3-6-2-11-2	51.578	4.233	0.785	0.776	4.8	0.036	0.037	15.412	22.908	0.269	100.834	1.88021	0.0215177	0.181853	0.0223625	0.146314	0.00102396	0.00114231	0.837581	0.894647	0.0190109	4.00567	85.1291	0.119786	0.0133527
DL3-6-2-11-3	51.099	4.364	0.87	0.749	5.23	0.087	0.045	15.289	22.01	0.277	100.02	1.8783	0.0240466	0.189046	0.0217646	0.160752	0.00249523	0.00140089	0.83783	0.86675	0.0197397	4.00212	83.902	0.121703	0.0139026	12.014	0.088	577.67	4.15512
DL3-6-2-12-1	52.097	3.594	0.712	0.788	5.152	0.02	0.041	16.214	21.432	0.313	100.363	1.90196	0.0195458	0.154631	0.0227422	0.157278	0.000569716	0.00126769	0.882479	0.838251	0.0221535	4.00088	84.8736	0.098037	0.0122649	7.878	0.088	378.799	3.08847
DL3-6-2-12-2	52.256	3.494	0.721	0.674	5.196	0.008	0.021	16.005	21.455	0.32	100.15	1.91068	0.019823	0.150558	0.0194817	0.158863	0.000228234	0.000650293	0.872431	0.840429	0.0226834	3.99582	84.5958	0.0893247	0.0115645	6.995	0.095	311.558	2.6941
DL3-6-4-2-1	53.055	3.259	0.373	0.398	4.274	0.061	0.034	16.348	22.644	0.137	100.583	1.92556	0.0101794	0.139394	0.0114191	0.129709	0.00172743	0.00104508	0.884546	0.880453	0.00963962	3.99367	87.2114	0.0744392	0.0100861	6.2402	0.089	296.677	2.94144
DL3-6-4-7-1	48.815	7.051	0.987	0.141	4.602	0.038	0.02	13.573	23.962	0.131	99.32	1.81161	0.0275431	0.308385	0.00413664	0.142811	0.00110036	0.000628609	0.750953	0.952702	0.00942522	4.0093	84.0214	0.188388	0.0196794	16.181	0.107	639.877	3.2515
DL3-6-4-7-2	49.067	7.152	1.146	0.214	4.327	0.077	0.023	13.82	24.408	0.167	100.401	1.8021	0.0316488	0.309562	0.00621327	0.132886	0.00220658	0.000715413	0.756699	0.960382	0.0118909	4.01431	85.062	0.197897	0.0207741	15.36	0.107	607.411	2.92389
DL3-6-4-7-3	50.268	5.502	1.033	0.18	5.252	0.002	0.016	14.292	23.514	0.203	100.262	1.84887	0.0285693	0.238488	0.00523365	0.161526	5.73964e-05	0.000498396	0.783671	0.92654	0.0144751	4.00793	82.9108	0.151126	0.0158558	17.418	0.107	688.794	4.34413
DL3-6-4-5-1	51.514	3.897	0.903	0.234	5.323	0.034	0.053	14.878	22.346	0.244	99.426	1.90286	0.0250814	0.169645	0.00683302	0.164415	0.000979938	0.00165804	0.819313	0.884306	0.0174735	3.99256	83.2866	0.097144	0.0116451	12.534	0.104	509.954	4.37913
DL3-6-4-6-1	52.697	3.28	0.711	0.437	5.178	0.006	0.043	16.362	21.373	0.214	100.301	1.92035	0.0194826	0.140863	0.012589	0.157783	0.000170602	0.00132709	0.888905	0.834414	0.0151188	3.991	84.9255	0.0796514	0.0109252	9.323	0.104	379.313	3.47189
DL3-6-4-6-2	53.416	2.298	0.606	0.743	5.667	0.069	0.046	16.478	20.989	0.192	100.504	1.94528	0.0165946	0.0986257	0.0213902	0.17257	0.00196064	0.00141875	0.894621	0.818886	0.0135556	3.9849	83.8295	0.054724	0.00943641	9.664	0.104	393.187	4.1667
DL3-6-4-4-1	53.393	2.454	0.522	0.735	5.319	0.01	0.054	16.613	20.828	0.182	100.122	1.94691	0.0143125	0.105455	0.0211868	0.162179	0.000284513	0.00166761	0.903099	0.81364	0.012866	3.98216	84.7759	0.0530853	0.00938554	12.778	0.101	535.324	5.70371
DL3-6-4-3-1	53.797	2.601	0.363	0.19	3.707	0.016	0.052	16.694	22.673	0.17	100.279	1.95067	0.00989728	0.111147	0.00544623	0.112396	0.000452674	0.00159686	0.902425	0.880758	0.0119504	3.98748	88.9245	0.0493292	0.0085646	7.7907	0.103	320.047	3.73687
DL3-6-1-1-1	52.178	3.991	0.552	0.291	3.051	0.03	0.017	15.975	23.975	0.138	100.199	1.89956	0.0151108	0.171229	0.00837482	0.0928777	0.000852171	0.000524148	0.867025	0.935075	0.00973988	4.00042	90.3243	0.100438	0.0113082	9.269	0.081	484.198	4.28184
DL3-6-1-1-c1	53.381	2.605	0.345	0.374	2.975	0.091	0.016	16.916	23.712	0.121	100.549	1.93352	0.00939646	0.111199	0.010709	0.0901057	0.00257183	0.000490818	0.91345	0.920137	0.00849681	4.00068	91.0214	0.0664791	0.00920487
DL3-6-1-1-r	52.884	2.444	0.602	0.798	5.293	0.069	0.053	15.903	21.576	0.192	99.814	1.941	0.0166143	0.105714	0.0231537	0.162445	0.00197602	0.00164747	0.870174	0.848389	0.0136619	3.98478	84.2686	0.0589964	0.00942007
DL3-6-1-2-1	52.578	3.587	0.518	0.374	3.097	0.016		16.178	23.856	0.158	100.362	1.91018	0.0141509	0.153579	0.0107413	0.0940838	0.000453555	0	0.876235	0.928518	0.0111285	3.99907	90.3038	0.0898182	0.0106234	6.707	0.082	346.09	3.25782
DL3-6-1-2-2	52.779	3.771	0.612	0.353	3.02	0.061	0.029	16.172	23.885	0.143	100.825	1.9077	0.0166335	0.160634	0.0100865	0.0912767	0.00172036	0.000887742	0.871442	0.924905	0.0100206	3.99531	90.5189	0.092295	0.0108349	7.964	0.082	410.953	3.79288
DL3-6-1-3-1	52.465	3.795	0.58	0.502	4.666	0.008	0.043	16.217	21.39	0.196	99.862	1.91556	0.0159235	0.163294	0.0144893	0.142454	0.000227906	0.00132964	0.882719	0.836681	0.0138737	3.98656	86.1044	0.084435	0.0112448	13.629	0.101	570.976	5.07771
DL3-6-1-4-1	51.143	4.406	0.858	0.418	4.671	0.049	0.036	15.281	22.483	0.299	99.655	1.88257	0.0237484	0.191134	0.0121634	0.143773	0.00140734	0.00112229	0.838572	0.886625	0.0213375	4.00296	85.3643	0.117435	0.0132561
DL3-6-1-7-1	53.294	1.96	0.57	0.254	6.085	0.069	0.074	16.552	20.988	0.23	100.076	1.95216	0.0156999	0.0846104	0.00735509	0.186381	0.00197209	0.00229566	0.903885	0.823627	0.0163333	3.99432	82.905	0.0478375	0.00898065	9.426	0.095	419.835	4.67489
DL3-6-1-7-2	53.242	2.079	0.652	0.338	5.665		0.061	16.234	21.61	0.192	100.073	1.94944	0.0179509	0.0897099	0.00978337	0.173444	0	0.00189158	0.886147	0.847681	0.013629	3.98968	83.6311	0.0505598	0.00892372	9.8	0.095	436.493	4.89138
DL3-6-1-8-1	53.187	2.959	0.747	0.144	5.144	0.089	0.059	16.488	21.461	0.24	100.518	1.93261	0.02041	0.126711	0.00413636	0.156294	0.0025233	0.00181564	0.893166	0.835432	0.0169067	3.99001	85.1072	0.0673877	0.0100779	9.928	0.081	518.623	5.14615
DL3-7-1-cpx1-1	52.597	2.266	0.216	0.804	3.188	0.094	0.099	17.15	23.094		99.669	1.92875	0.00595597	0.0979276	0.0233071	0.0977545	0.00268957	0.0030746	0.937571	0.90727		4.00505	90.5581	0.0712488	0.00961768
DL3-7-1-cpx2-1	50.918	3.437	0.542	1.496	4.443	0.028	0.095	16.089	22.515		99.814	1.88091	0.0150549	0.149626	0.0436862	0.137239	0.000807038	0.00297207	0.886034	0.891026		4.0074	86.5883	0.11909	0.0133406	16.269	0.174	395.628	2.96559
DL3-7-1-cpx3-1	50.896	3.906	0.669	1.227	4.985	0.105	0.121	15.963	22.276		100.391	1.8714	0.0184966	0.169256	0.0356651	0.153268	0.00301239	0.00376797	0.875029	0.87749		4.0079	85.095	0.1286	0.0143847	8.9622	0.099	383.049	2.66289
DL3-7-2-cpx1-1
DL3-7-2-cpx2-1	50.153	3.808	0.609	1.26	4.677	0.093	0.158	16.385	22.001		99.357	1.86255	0.0170064	0.166663	0.0369912	0.145239	0.00269485	0.00496944	0.907158	0.875339		4.01861	86.1993	0.137447	0.0152689	9.989	0.092	459.419	3.00885
DL3-7-2-cpx3-1	51.597	2.787	0.29	1.162	4.792	0.054	0.117	16.661	22.129		99.788	1.90361	0.00804516	0.121177	0.0338903	0.147834	0.00155448	0.00365576	0.916388	0.874656		4.01081	86.1088	0.0963899	0.0117005	7.5857	0.1	320.975	2.74325
DL3-7-2-cpx4-1	51.037	3.384	0.496	1.24	3.847	0.081	0.116	16.33	23.035		99.769	1.88239	0.0137559	0.14709	0.0361544	0.118645	0.00233103	0.00362343	0.897914	0.910194		4.01238	88.3288	0.117614	0.0129624	16.332	0.104	664.479	5.12622
DL3-7-2-cpx5-1	51.101	3.704	0.419	1.65	4.701	0.029	0.147	15.518	22.75		100.193	1.88192	0.011603	0.160758	0.0480366	0.144766	0.000833316	0.00458489	0.851987	0.897585		4.00208	85.4763	0.118077	0.0131665	17.302	0.104	703.944	5.34649
DL3-7-2-cpx6-1	51.374	3.428	0.534	1.019	5.268	0.076	0.099	15.442	22.235		99.724	1.90013	0.0148513	0.149421	0.0297942	0.162926	0.00219328	0.00310109	0.851469	0.881048		3.99588	83.9386	0.0998672	0.0118917
DL3-7-2-cpx7-1	51.204	2.903	0.501	1.418	4.488	0.052	0.149	16.55	22.469		99.904	1.88896	0.0138976	0.12621	0.0413534	0.138444	0.00149679	0.00465525	0.910209	0.888022		4.01348	86.7979	0.111043	0.0126989	11.602	0.108	454.553	3.57948
DL3-7-3-cpx1-1	52.145	2.281	0.575	0.236	5.575	0.055	0.146	16.469	22.329		100.027	1.92217	0.0159379	0.0990911	0.00687714	0.171841	0.00158191	0.00455796	0.905048	0.881801		4.00891	84.0428	0.0778289	0.0102969
DL3-7-3-cpx2-1	50.153	3.808	0.609	1.26	4.677	0.093	0.158	16.385	22.001		99.357	1.86255	0.0170064	0.166663	0.0369912	0.145239	0.00269485	0.00496944	0.907158	0.875339		4.01861	86.1993	0.137447	0.0152689	14.931	0.118	535.404	3.50649
DL3-7-3-cpx3-1	51.054	3.492	0.607	0.912	4.222	0.048	0.034	15.816	23.398		99.734	1.88483	0.0168506	0.151931	0.0266167	0.130336	0.00138268	0.00106307	0.87049	0.925429		4.00916	86.9772	0.11517	0.0125652
DL3-7-3-cpx4-1	50.623	3.666	0.575	1.501	4.265	0.143	0.12	15.69	22.492		99.258	1.87913	0.0160494	0.160373	0.0440458	0.132382	0.00414174	0.00377249	0.868272	0.894454		4.00262	86.7704	0.120874	0.0134501	8.584	0.116	313.117	2.32799
DL3-7-3-cpx5-1	51.407	3.087	0.518	0.688	4.947	0.085	0.137	16.2	22.213		99.435	1.9024	0.0144142	0.134631	0.0201272	0.153082	0.00245435	0.00429376	0.893755	0.880659		4.00581	85.3767	0.0976047	0.0117227	15.36	0.116	560.284	4.77948
DL3-7-3-cpx6-1	50.553	3.41	0.556	1.41	4.063	0.1	0.097	16.692	22.393		99.522	1.87134	0.0154762	0.148761	0.0412611	0.125764	0.00288831	0.00304099	0.921167	0.888054		4.0186	87.9874	0.128662	0.0142393	8.5786	0.12	302.489	2.12432
DL3-7-3-cpx6-2	52.507	2.43	0.477	1.178	4.066	0.057	0.128	16.764	22.535		100.351	1.91966	0.0131132	0.104699	0.0340463	0.124302	0.00162601	0.0039633	0.913715	0.882648		3.99792	88.025	0.080335	0.0104571	12.862	0.12	453.526	4.337
DL3-7-4-cpx1-1	51.642	3.449	0.469	1.207	3.913	0.107	0.101	16.592	22.638		100.327	1.88995	0.0129064	0.148755	0.0349198	0.119746	0.00305542	0.00313046	0.905256	0.887581		4.0053	88.3175	0.110047	0.0126225
DL3-7-4-cpx1-2	50.876	3.344	0.546	1.216	4.234	0.064	0.116	17.091	22.034		99.706	1.87619	0.0151405	0.145331	0.0354497	0.130562	0.00184155	0.00362293	0.939627	0.870519		4.01828	87.8001	0.123813	0.0140415
DL3-7-4-cpx2-1	50.876	3.344	0.546	1.216	4.234	0.064	0.116	17.091	22.034		99.706	1.87619	0.0151405	0.145331	0.0354497	0.130562	0.00184155	0.00362293	0.939627	0.870519		4.01828	87.8001	0.123813	0.0140415	4.674	0.097	203.888	1.45204
DL3-7-4-cpx3-1	49.722	4.279	0.646	1.339	4.097	0.082	0.083	15.854	23.18		99.495	1.84599	0.0180342	0.187221	0.0392987	0.127189	0.00237539	0.00260975	0.877497	0.921971		4.02323	87.3404	0.154005	0.0162293	8.401	0.09	394.969	2.43368
DL3-7-4-cpx4-1	50.757	3.891	0.597	1.331	4.669	0.038	0.102	16.578	22.01		100.227	1.86624	0.0165055	0.168602	0.0386871	0.143549	0.00109017	0.00317622	0.908718	0.86699		4.01365	86.3581	0.133758	0.0150321	11.041	0.085	549.623	3.65632
DL3-7-4-cpx5-1	49.908	4.406	0.769	0.625	4.993	0.044	0.105	15.461	23.319		99.876	1.85036	0.0214385	0.192513	0.0183182	0.154793	0.00127285	0.00329696	0.854571	0.926227		4.02279	84.6643	0.149642	0.0157085	6.966	0.1	294.753	1.87639
DL3-7-4-cpx6-1	52.066	2.605	0.436	0.399	4.055	0.061	0.089	17.136	23.454		100.475	1.90423	0.0119904	0.11228	0.011536	0.124011	0.00174074	0.00275673	0.934328	0.918976		4.0219	88.2825	0.0957702	0.0111483	15.648	0.12	551.763	4.94931
DL3-7-4-cpx7-1	50.909	4.063	0.602	1.31	3.787	0.035	0.123	15.845	23.147		100.041	1.87192	0.0166445	0.176063	0.0380785	0.116437	0.00100415	0.00383032	0.868578	0.911818		4.00437	88.1792	0.128085	0.0138528	10.707	0.104	435.622	3.14465
DL3-7-5-cpx1-1	51.155	3.569	0.61	1.282	4.443	0.049	0.139	16.45	22.53		100.42	1.87621	0.0168231	0.154266	0.0371704	0.136261	0.00140226	0.00431764	0.899463	0.88527		4.01132	86.8439	0.123793	0.0138341	9.452	0.076	526.242	3.80394
DL3-7-5-cpx1-2	51.818	2.615	0.449	1.078	4.387	0.042	0.142	17.135	22.164		100.059	1.90356	0.0124027	0.113211	0.0313056	0.134759	0.00120386	0.00441788	0.938417	0.872282		4.01199	87.443	0.0964356	0.0117318	7.003	0.076	389.893	3.32338
DL3-7-5-cpx2-1	50.949	3.787	0.626	1.414	4.273	0.022	0.114	16.427	22.176		99.976	1.87369	0.0173109	0.16413	0.0411082	0.131401	0.000631284	0.00355064	0.900629	0.873711		4.00659	87.2677	0.126307	0.0142255	7.915	0.093	360.116	2.53148
DL3-7-5-cpx3-1	51.86	2.601	0.492	1.056	4.316	0.006	0.128	16.862	22.15		99.615	1.91013	0.0136263	0.112902	0.0307475	0.132927	0.000172433	0.00399281	0.925899	0.874028		4.00442	87.4458	0.089873	0.0112223	7.694	0.08	406.946	3.62623
DL3-7-5-cpx4-1	50.377	4.188	0.674	0.933	4.455	0	0.095	15.814	23.2		99.97	1.85992	0.0187113	0.182221	0.0272308	0.137535	0	0.00297046	0.870419	0.917638		4.01664	86.355	0.140081	0.0148893	13.704	0.096	604.02	4.05673
DL3-7-5-cpx4-2	51.429	3.972	0.606	0.869	4.971	0.07	0.075	16.186	22.073		100.499	1.88293	0.0166833	0.171382	0.0251514	0.152185	0.00199969	0.00232555	0.883468	0.865784		4.00233	85.3054	0.11707	0.0135032	11.912	0.096	525.035	3.88824
DL3-7-5-cpx5-1	50.258	3.513	0.481	1.216	4.716	0.106	0.098	16.5	22.075		99.145	1.87008	0.0134581	0.154051	0.0357689	0.146734	0.00307752	0.0030883	0.915301	0.87999		4.02155	86.1837	0.129919	0.0144723	6.755	0.101	282.995	1.95543
DL3-7-5-cpx6-1	51.496	2.813	0.289	1.325	3.261	0.077	0.05	16.891	23.607		99.91	1.8924	0.00798584	0.121826	0.0384921	0.100206	0.00220785	0.00155614	0.92538	0.929399		4.01945	90.2294	0.107599	0.0119144	9.135	0.097	398.485	3.34456
DL3-7-5-cpx6-2	51.265	2.818	0.247	1.367	3.247	0.098	0.046	16.1	23.566		98.926	1.9036	0.00689659	0.123318	0.0401272	0.100818	0.00283935	0.00144661	0.891261	0.93748		4.00778	89.8377	0.0964027	0.010989	16.031	0.097	699.301
DL3-7-5-cpx7-1	53.297	1.194	0.095	1.186	3.314	0	0.071	18.169	22.631		100.109	1.94494	0.00260682	0.0513498	0.0342141	0.101125	0	0.00219433	0.988463	0.884769		4.00967	90.7189	0.0550557	0.00885381
DL3-7-5-cpx7-2	53.208	1.276	0.158	1.163	3.463	0.071	0.112	18.139	22.694		100.381	1.93848	0.00432838	0.0547855	0.0334951	0.105497	0.00201829	0.00345575	0.985198	0.885764		4.01307	90.3275	0.0615169	0.00922439	4.863	0.097	212.133

## Sheet: Table 1d Ol-Sp pair
Table S1d. Compositions of Cr-spinel phenocrysts and inclusions in olivine and their host olivine from Emeishan LIP picrites
	CR-SPINEL													OLIVINE (host for Cr-spinel inclusions)
NumberPoint	SiO2	TiO2	Al2O3	Cr2O3	FeOtot	MnO	MgO	CaO	NiO	Total	Cr#	Fe3+/Fetotala		SiO2	Al2O3	FeO	MnO	MgO	CaO	NiO	Total	Fo	TºC	Notes
DL3-3-1-6	0.06	1.054	20.18	42.101	25.709	0.291	10.076	0.031	0.214	99.717	0.583257	0.203425	DL3-3-1-OL6	40.712	0.05	12.505	0.181	45.387	0.404	0.306	99.555	86.6149	1271.88
DL3-3-2-4	0.022	0.862	19.181	46.187	20.364	0.285	12.87	0.006	0.164	99.941	0.617662	0.217734	DL3-3-2-OL4	40.719	0.046	11.063	0.154	46.38	0.418	0.335	99.122	88.1998	1257.77
DL3-3-2-5	0.472	0.734	20.585	42.396	22.364	0.272	13.248	0.042	0.201	100.313	0.580136	0.27766	DL3-3-2-OL5	40.205	0.06	12.336	0.174	45.836	0.386	0.316	99.324	86.8844	1308.15
DL3-3-2-6	0.025	1.369	21.88	40.996	24.302	0.253	10.793	0.013	0.19	99.821	0.556936	0.178202	DL3-3-2-OL6	40.381	0.068	13.491	0.19	44.777	0.492	0.295	99.704	85.5437	1327.91
DL3-3-2-7	0.034	0.958	25.983	36.631	21.619	0.201	13.527	0.037	0.251	99.24	0.48607	0.263797	DL3-3-2-OL7	40.381	0.068	13.491	0.19	44.777	0.492	0.295	99.704	85.5437	1304.79
DL3-3-2-9	0.039	0.482	15.273	48.813	24.736	0.25	10.048	0.02	0.123	99.784	0.681963	0.219116	DL3-3-2-OL9	40.062	0.05	15.426	0.218	43.545	0.449	0.284	100.046	83.4239	1311.7
DL3-1-1-1	0.081	0.729	20.726	44.01	21.479	0.258	12.027	0.003	0.164	99.477	0.587557	0.194624	DL3-1-1-OL1	40.516	0.042	13.427	0.198	44.89	0.455	0.31	99.847	85.6335	1229.15
DL3-1-1-2	0.085	0.657	16.999	48.684	19.373	0.263	13.387	0.034	0.179	99.661	0.657703	0.246745	DL3-1-1-OL2	41.056	0.075	11.209	0.171	46.937	0.369	0.379	100.202	88.1876	1387.79
DL3-1-1-3	0.027	1.213	22.594	41.201	22.334	0.214	12.002	0.011	0.157	99.752	0.550232	0.188557	DL3-1-1-OL3	40.362	0.041	15.029	0.208	44.088	0.393	0.309	100.438	83.949	1214.4
DL3-1-1-4	0.086	1.458	20.447	40.919	24.844	0.272	11.431	0.015	0.207	99.679	0.573121	0.239825	DL3-1-1-OL4	40.044	0.045	16.979	0.244	42.31	0.374	0.283	100.292	81.627	1249
DL3-1-1-5	0.038	0.675	17.264	48.717	17.614	0.228	14.626	0.009	0.249	99.418	0.654365	0.281222	DL3-1-1-OL5	41.687	0.083	8.579	0.122	48.313	0.443	0.443	99.68	90.9423	1410.15
DL3-1-1-6	0.03	0.863	17.351	47.93	22.265	0.318	10.794	0.011	0.194	99.755	0.649528	0.159764	DL3-1-1-OL6	40.546	0.067	12.812	0.184	45.012	0.481	0.35	99.46	86.233	1357.38
DL3-1-1-10	0	0.983	13.038	49.497	25.155	0.292	9.946	0.056	0.166	99.133	0.718082	0.235864	DL3-1-1-OL10	40.46	0.078	12.727	0.187	44.811	0.499	0.363	99.135	86.2588	1450.71	Sp is the very rim of olivine
DL3-1-1-11	0.07	1.034	20.748	42.853	22.729	0.238	12.112	0.01	0.125	99.918	0.580827	0.224967	DL3-1-1-OL11	40.495	0.052	13.163	0.189	44.29	0.416	0.304	98.92	85.7121	1274.86
DL3-1-2-1	0.013	1.309	21.78	41.355	23.096	0.27	11.641	0.027	0.186	99.677	0.560215	0.198423	DL3-1-2-1	40.718	0.058	11.638	0.171	46.268	0.503	0.308	99.673	87.636	1292.45
DL3-1-2-2	0.042	0.643	16.204	51.722	16.643	0.254	14.127	0.023	0.213	99.873	0.681684	0.199817	DL3-1-2-2	41.008	0.126	8.875	0.128	47.586	0.443	0.407	98.588	90.5298	1533.98
DL3-1-2-3	0.067	0.807	20.797	42.763	21.607	0.272	12.106	0.006	0.184	98.609	0.57974	0.21567	DL3-1-2-3	40.291	0.146	14.761	0.204	43.108	0.52	0.305	99.359	83.8884	1533.46	Sp is the very rim of olivine
DL3-1-2-6	0.046	1.715	21.657	37.888	26.414	0.244	10.914	0.034	0.232	99.145	0.539948	0.247225	DL3-1-2-6	40.546	0.067	12.812	0.184	45.012	0.481	0.35	99.46	86.233	1330.71
DL3-1-2-12	0.152	0.716	18.529	47.283	17.984	0.215	14.183	0.021	0.187	99.269	0.631272	0.239205	DL3-1-2-12	40.213	0.105	9.726	0.138	46.683	0.455	0.297	97.626	89.537	1459.1
DL3-1-2-13	0.041	0.578	21.727	43.603	19.415	0.188	13.681	0.007	0.229	99.469	0.573809	0.23842	DL3-1-2-13	40.454	0.126	11.733	0.171	45.759	0.478	0.324	99.054	87.4266	1480.82	Sp is the very rim of olivine
DL3-4-1	0.04	1.496	21.056	38.593	25.551	0.269	10.7	0.082	0.245	98.03	0.551496	0.238375	DL3-4-1	39.452	0.053	16.491	0.228	42.255	0.351	0.29	99.134	82.0411	1282.03
DL3-4-2	0.047	0.936	18.265	46.03	21.991	0.272	11.309	0	0.116	98.966	0.628356	0.18193	DL3-4-2	40.189	0.048	11.484	0.16	46.736	0.474	0.33	99.429	87.8872	1274.98
DL3-4-7	0.005	0.909	19.987	42.57	22.557	0.229	12.787	0.035	0.283	99.361	0.588293	0.288878	DL3-4-7	40.356	0.08	12.48	0.157	45.579	0.384	0.312	99.36	86.6868	1380.65
DL3-4-10	0.022	0.828	10.817	53.475	21.121	0.245	11.545	0.002	0.184	98.238	0.76836	0.237048	DL3-4-10	40.163	0.034	12.429	0.191	45.892	0.547	0.303	99.563	86.8126	1283.86
DL3-4-15	0.041	0.993	22.434	41.477	21.404	0.206	13.508	0.056	0.205	100.326	0.553641	0.263672	DL3-4-15	40.788	0.058	11.479	0.166	47.015	0.502	0.319	100.335	87.955	1287.39
DL3-4-16	0.032	0.579	20.38	42.861	25.878	0.272	9.369	0.008	0.092	99.471	0.585223	0.183575	DL3-4-16	40.662	0.065	10.611	0.156	47.68	0.421	0.31	99.916	88.9028	1327.45
DL3-4-17	0.127	0.486	19.306	45.319	21.484	0.281	12.175	0.034	0.175	99.386	0.611629	0.226871	DL3-4-17	40.129	0.096	13.439	0.188	45.285	0.414	0.291	99.856	85.73	1429.65	Sp is the very rim of olivine
DL3-4-19	0.074	0.95	19.154	44.765	22.08	0.235	11.954	0	0.237	99.449	0.610585	0.213898	DL3-4-19	39.963	0.06	14.258	0.204	44.123	0.387	0.294	99.296	84.6563	1317.64
DL3-4-20	0.099	0.8	18.142	48.994	18.005	0.267	12.846	0.09	0.154	99.398	0.644361	0.135929	DL3-4-20	40.516	0.053	10.568	0.164	46.692	0.484	0.33	98.812	88.7352	1294.59
DL3-4-21	0.038	0.749	21.139	41.486	22.728	0.252	12.696	0.018	0.163	99.269	0.568338	0.284352	DL3-4-21	40.242	0.073	12.668	0.186	46.086	0.501	0.288	100.055	86.6419	1349.86
DL3-4-25	0.05	0.556	18.487	49.216	19.058	0.296	11.998	0.014	0.181	99.857	0.641072	0.117271	DL3-4-25	40.989	0.101	7.915	0.115	49.82	0.347	0.377	99.677	91.8181	1446.75
DL3-4-29	0.076	0.651	18.603	49.477	15.834	0.213	14.462	0.03	0.208	99.554	0.64085	0.169215	DL3-4-29NEW	39.629	0.06	14.113	0.196	43.745	0.483	0.292	98.525	84.6773	1317.49
DL3-4-30	0.002	0.61	13.371	52.066	21.098	0.198	11.704	0.027	0.196	99.273	0.723193	0.223123	DL3-4-30	41.259	0.067	9.397	0.114	48.674	0.428	0.407	100.355	90.2295	1403.46
DL3-4-31	0.056	1.07	16.938	45.998	24.118	0.31	10.375	0.021	0.12	99.006	0.645636	0.199473	DL3-4-31	40.414	0.064	12.402	0.172	45.939	0.461	0.273	99.734	86.8491	1353.12
D3-6-1-1	0.064	1.857	18.173	39.5	26.43	0.176	10.834	0.074	0.186	97.334	0.5932	0.278613	DL3-6-OL1-1	39.261	0.061	16.222	0.228	42.103	0.366	0.261	98.516	82.2296	1337.45
D3-6-1-2	0.032	1.697	18.688	40.826	24.891	0.14	10.923	0.048	0.141	97.386	0.594424	0.24025	DL3-6-OL1-2	39.662	0.082	16.413	0.231	42.35	0.377	0.278	99.407	82.1438	1401.98	Sp is the very rim of olivine
D3-6-2-1	0.057	0.721	13.43	51.031	21.393	0.199	11.042	0.015	0.149	98.057	0.718264	0.195648	DL3-6-OL2	41.079	0.071	7.697	0.103	49.245	0.534	0.432	99.169	91.9399	1418.32
D3-6-3-1	0.058	1.131	22.185	37.249	25.7	0.165	10.966		0.17	97.637	0.529723	0.259456	DL3-6-OL3-1	40.269	0.046	13.83	0.192	44.532	0.409	0.258	99.543	85.1649	1245.51
D3-6-3-2	0.058	1.34	20.267	41.091	22.472	0.157	12.13	0.001	0.203	97.761	0.576308	0.237381	DL3-6-OL3-2	40.132	0.085	14.032	0.199	44.339	0.438	0.299	99.541	84.9253	1395.13	Sp is the very rim of olivine
D3-6-4-1	0.053	1.001	17.968	43.462	25.043	0.184	10.302	0.05	0.152	98.247	0.618728	0.226943	DL3-6-OL4-1	40.034	0.079	14.427	0.205	44.217	0.407	0.311	99.689	84.5304	1396.48	Sp is the very rim of olivine
D3-6-4-2	0.055	1.043	17.566	43.892	24.255	0.148	10.794		0.235	98	0.626359	0.233992	DL3-6-OL4-2	40.027	0.081	14.557	0.202	44.14	0.405	0.313	99.736	84.3898	1406.57	Sp is the very rim of olivine
D3-6-4-3	0.113	0.973	16.033	45.514	23.852	0.304	10.647		0.211	97.66	0.655714	0.232178	DL3-6-OL4-3	39.764	0.057	13.852	0.194	44.332	0.46	0.316	98.986	85.0878	1336.49
D3-6-5-1	0.05	0.737	20.361	42.251	19.767	0.105	13.744	0.034	0.15	97.233	0.581966	0.291812	DL3-6-OL5-1	40.921	0.058	10.358	0.158	47.548	0.571	0.328	99.949	89.1118	1302.62
D3-6-6-1	0.066	0.905	19.554	40.248	23.186	0.185	11.897		0.188	96.229	0.579988	0.287285	DL3-6-OL6	40.287	0.06	13.966	0.203	44.489	0.481	0.292	99.793	85.0286	1319.79
D3-6-7-1	0.054	0.983	14.923	46.995	24.782	0.236	10.125	0.007	0.148	98.28	0.67875	0.227359	DL3-6-OL7	40.266	0.062	10.569	0.154	46.017	0.548	0.244	97.868	88.5878	1368.03
D3-6-8-1	0.077	0.949	18.322	45.145	19.738	0.121	13.558	0.014	0.082	98.022	0.623079	0.267009	DL3-6-OL8	40.782	0.058	10.953	0.161	46.994	0.445	0.323	99.724	88.4386	1317.23
Note: a, the Fe3+/Fetotal of spinel is calculated by electronic balance.
