# Supplementary material for: Mantle hydration and the role of water in the generation of large igneous provinces
Source: Nat Commun. 2017 Nov 28;8:1824. doi: 10.1038/s41467-017-01940-3 (PMC5704025; doi:10.1038/s41467-017-01940-3)
Supplement: Supplementary file 5 — Supplementary Data 2 [file 41467_2017_1940_MOESM5_ESM.xlsx]

## Sheet: Table S2
Table S2. The major and trace element concentration of melt inclusions in olivine phenocrysts in Dali picrite (1A-EJH-06).
Rock	Melt inclusion No.		Size(μm)	SiO2	TiO2	Al2O3	FeOtot	MnO	MgO	CaO	Na2O	K2O	P2O5	S	Cl	Total		Li	B	Sc	TiO2	V	Cu	Zn	Rb	Sr	Y	Zr	Nb	Cs	Ba	La	Ce	Nd	Sm	Eu	Gd	Dy	Er	Yb	Lu	Hf	Ta	Pb	Th	U			Fo of hosting olivine
01a-EJH-06	494-2		50	49.7605	1.374	14.2277	5.37083	0.084	10.6588	15.0022	2.06267	0.542667	0.262	0.0557667	0.02014	99.4213		3.77424	22.284	32.0173	1.34277	266.439	219.27	39.4192	16.1843	221.686	19.2585	87.0481	8.44078	0.362924	129.555	9.02437	20.7368	11.7095	3.3416	1.25855	3.75353	3.75296	2.04956	1.68744	0.252694	2.35838	0.519465	2.06016	1.62195	0.395467	#494-2	MA01B03	91.8162
01a-EJH-06	494-3	gb	70	49.3493	1.364	12.701	5.7785	0.076	10.8441	16.2743	1.955	0.606333	0.226	0.0421933	0.0159	99.2327		5.15294	29.813	42.9107	1.31914	332.906	173.124	57.2864	18.8562	224.242	18.2554	90.8872	9.17496	0.47181	150.376	9.93202	22.4485	11.7333	2.89198	1.14264	3.85339	3.53488	1.7981	1.56561	0.242417	2.5716	0.577885	4.22589	2.12647	0.598617	#494-3	MA01B04	91.262
01a-EJH-06	494-7a		40	48.4035	1.39333	14.27	9.16504	0.146	9.72088	13.7444	2.29667	0.377333	0.153	0.0739667	0.0120133	99.7562		7.12207	30.6314	30.5991	1.37001	273.957	155.653	89.3833	10.7057	195.995	22.5008	86.4664	6.37797	0.295198	94.1199	7.0453	17.7898	12.2812	3.56181	1.27538	4.41235	4.4347	2.32992	2.04963	0.287073	2.12708	0.424574	1.59373	1.16892	0.338741	#494-7a	MA01B05	85.5368
01a-EJH-06	494-10		50	48.1917	1.38033	14.0467	8.84112	0.142333	9.99196	14.1951	2.27267	0.561	0.227333	0.0539133	0.0130733	99.9172		7.55187	24.2172	26.8024	1.35388	283.456	219.221	62.4684	17.6079	223.943	21.2544	85.1029	11.254	0.402649	147.475	10.4807	22.9427	12.0028	3.58536	1.33438	4.39088	4.00206	2.29973	2.00653	0.289827	2.18704	0.639344	2.63203	1.89352	0.568749	#494-10	MA01B06	86.4867
01a-EJH-06	494-11	gb	50	47.4988	1.27067	13.9887	9.78401	0.155667	9.91084	13.9457	2.40933	0.227	0.132667	0.0690067	0.0113067	99.4037		7.12864	17.6789	26.8362	1.25446	264.681	223.737	83.8764	4.71344	206.454	22.5553	85.4571	5.60827	0.0748564	53.2414	5.80324	15.8787	12.1996	4.20563	1.4296	4.52568	4.522	2.51832	2.05523	0.270959	2.44671	0.351522	0.761943	0.619074	0.177442	#494-11	MA01B07	84.4808
01a-EJH-06	494-13		60	47.7502	1.37933	14.151	8.30909	0.137667	9.62556	13.9056	2.20167	0.612	0.207	0.04186	0.0113067	98.3323		5.74915	15.4809	32.9355	1.3626	278.289	193.328	69.7977	20.1263	234.645	21.2398	103.153	9.54737	0.581856	162.352	10.9925	24.9688	13.7495	4.09447	1.45174	4.37879	4.29852	2.39711	1.93821	0.31079	2.82881	0.644274	2.90925	2.30348	0.638843	#494-13	MA01B08	86.5816
01a-EJH-06	494-14	gb	40	47.0188	1.53267	14.5073	8.88342	0.147333	9.85371	14.615	2.16933	0.3624	0.251	0.0280467	0.00883333	99.3779		7.80358	20.5401	32.6653	1.53165	364.115	213.372	76.9673	8.74638	541.022	23.4345	66.552	5.04662	0.216432	123.478	6.21056	16.0895	12.4028	4.19308	1.47944	5.32223	4.89556	2.71563	2.29121	0.33722	1.75905	0.315944	1.66349	1.0128	0.341798	#494-14	MA01B09	86.0808
01a-EJH-06	494-15a		40	48.8171	1.42667	13.507	6.25616	0.135333	10.6991	15.7926	1.923	0.248433	0.151333	0.07914	0.0134267	99.0492		3.70766	23.3363	37.3681	1.39425	287.295	482.663	54.5191	5.82415	192.713	21.6432	87.426	4.93115	0.13461	66.4541	6.72748	18.8541	12.1458	3.58927	1.38352	4.62451	4.49422	2.38247	1.99012	0.268561	2.55186	0.338627	1.57805	0.841024	0.254282	#494-15a	MA01B10	90.3561
01a-EJH-06	494-16	gb	50	48.3739	1.44733	13.8527	5.98393	0.104	10.5696	15.7311	2.17933	0.579367	0.310667	0.04482	0.0141333	99.1908		4.01676	22.9088	34.2287	1.42255	272.35	166.194	50.63	19.005	255	21.6385	98.4269	9.03402	0.47026	151.827	10.4503	24.0994	15.0156	4.08408	1.47281	4.95971	4.28597	2.38013	1.97135	0.292251	2.82602	0.589228	2.45487	2.22592	0.561195	#494-16	MA01B11	90.9366
01a-EJH-06	494-19	gb	60	50.0894	1.20633	10.9097	7.14433	0.13	11.3274	16.501	1.44233	0.368733	0.167	0.0924467	0.0176667	99.3963		3.80269	18.0148	52.0019	1.20564	364.573	120.495	67.8163	10.0631	238.991	18.2703	83.8769	11.5957	0.286123	109.796	9.2999	20.4373	11.2083	2.82055	1.14549	3.94566	3.93592	2.05029	1.94492	0.296535	2.40071	0.712664	1.93414	1.39898	0.405128	#494-19	MA01B12	89.5083
01a-EJH-06	494-20	gb	40	48.2406	1.51533	14.0573	8.45779	0.155	9.68404	13.8778	2.222	0.692767	0.264333	0.0438733	0.0215533	99.2325		7.00262	20.2628	31.5755	1.4904	371.582	201.904	76.7319	23.7422	269.968	23.0414	115.156	12.8238	0.683462	202.721	13.8837	30.5506	16.2576	4.33989	1.56208	5.01413	5.02458	2.56075	2.15403	0.297967	3.46043	0.792339	3.59424	2.93192	0.881531	#494-20	MA01B13	86.5551
01a-EJH-06	494-23		50	48.5899	1.489	14.4747	6.9681	0.128667	10.4702	14.1951	2.16733	0.371533	0.185	0.0711533	0.02014	99.1309		5.93298	30.2953	30.3696	1.49904	260.707	122.11	63.7529	10.763	235.187	23.0254	90.4544	8.53756	0.245068	115.174	7.37313	17.8095	12.3058	4.63597	1.52133	4.79746	4.9629	2.59852	2.12491	0.31015	2.72712	0.551466	1.68528	1.07188	0.286819	#494-23	MA01B14	89.2734
01a-EJH-06	494-28		50	49.7239	1.35767	14.0543	9.20767	0.155667	9.45859	11.9126	2.354	0.598067	0.163333	0.0267133	0.0155467	99.0282		7.20466	29.7379	29.5417	1.3434	267.667	233.891	73.8835	20.3652	261.608	24.5435	98.5292	9.76362	0.553686	157.263	11.0866	25.5583	13.6299	3.9252	1.60623	5.22848	4.98071	2.82335	2.62305	0.303703	2.96985	0.672908	3.21459	2.44444	0.677197	#494-28	MA01B15	83.8719
01a-EJH-06	494-33		40	47.3001	1.46933	14.7955	8.44336	0.15	9.54073	13.274	2.36267	0.774267	0.248	0.0260733	0.01908	98.4032		7.0577	21.4363	26.0988	1.45712	251.834	253.073	67.2541	27.2505	275.966	22.8088	118.693	13.4268	0.722007	217.142	14.1496	30.5771	16.2297	3.65141	1.41043	5.27271	4.74956	2.53251	2.33817	0.329684	3.42992	0.873221	4.06752	3.29028	0.991699	#494-33	MA01B16	85.8293
01a-EJH-06	494-34a		40	49.6189	1.41533	12.3547	8.76996	0.153	10.3688	13.809	1.94367	0.558633	0.210333	0.0415	0.01484	99.2587		5.26911	10.2205	40.8816	1.40819	337.673	200.581	70.815	19.9423	244.113	22.6547	108.445	10.1207	0.544222	163.202	11.142	25.6637	15.1082	4.67872	1.48317	4.90484	4.83571	2.41791	2.17124	0.304875	3.0369	0.757954	3.10651	2.30997	0.632071	#494-34a	MA01B17	85.9045
01a-EJH-06	494-35		40	48.709	1.62867	14.0223	4.90543	0.11	11.0431	15.2901	2.19533	0.339733	0.608667	0.0584467	0.02597	98.9368		3.30063	30.5253	32.9432	1.60214	291.56	421.695	41.664	8.49009	304.326	23.7193	124.055	8.01662	0.15492	99.4443	10.4498	29.992	19.1953	4.94001	1.77298	5.91371	5.1577	2.84428	2.18355	0.34038	3.59227	0.456054	1.94996	0.838724	0.251227	#494-35	MA01B18	92.541
01a-EJH-06	494-36		45	48.5546	1.44167	14.1413	7.93952	0.121333	10.0876	13.5886	2.31533	0.539767	0.193333	0.0618733	0.0236733	99.0087		7.41341	40.5412	31.0731	1.6969	681.159	626.967	255.818	14.2924	281.695	24.0319	102.391	13.0765	0.369229	158.697	11.4022	25.6223	15.9295	4.40135	1.52503	4.76279	5.01794	2.63136	2.61682	0.318698	3.27465	0.889822	3.13653	2.03336	0.684485	#494-36	MA01B19	86.9343
01a-EJH-06	494-37		40	49.0418	1.457	13.3093	8.89987	0.135333	10.1839	13.8872	1.98133	0.488467	0.222333	0.0546333	0.0123667	99.6736		6.53936	29.3024	33.2021	1.42639	274.122	222.299	74.5921	15.7906	238.119	21.937	99.9958	9.14801	0.448709	148.032	10.2823	23.8376	15.1046	4.04263	1.52418	5.07512	4.37371	2.55813	2.40503	0.331321	3.16647	0.663341	2.65446	2.07849	0.544813	#494-37	MA01B20	85.9546
01a-EJH-06	494-41		20	51.6451	1.34	15.463	4.40395	0.0745	10.2184	13.8986	2.57333	0.0283667	0.082	0.03542	0.00689	99.7696		3.31455	23.3241	20.7567	1.46031	191.814	208.777	52.2091	0.469046	148.54	24.94	78.9053	3.0833	0.129253	7.2533	4.18751	12.5621	13.4026	3.48669	1.66224	4.8817	6.86049	3.52947	3.0921	0.264313	2.52043	0.158497	0.70897	0.718258	0.280051	#494-41	MA01B21	92.7355
01a-EJH-06	494-46	sp	40	51.8968	1.09967	14.0653	5.82784	0.0923333	10.5679	13.6411	2.31933	0.195133	0.194667	0.0489	0.0144867	99.9636		6.31484	25.3046	31.3727	1.09781	215.012	207.345	58.4935	5.77185	184.952	23.3441	88.6015	4.34827	0.0991877	63.9052	5.98459	17.799	14.1609	4.13919	1.46114	5.04353	4.99465	2.59188	2.3082	0.300617	2.64544	0.349026	1.09666	0.692223	0.179308	#494-46	MA01B22	90.1333
01a-EJH-06	494-52		50	49.0813	1.39867	13.4297	7.15037	0.1355	10.1255	15.0062	1.93467	0.830767	0.224333	0.0632	0.02226	99.4024		4.47	22.5119	38.3816	1.38874	324.752	189.019	54.3386	28.2302	263.132	21.1772	103.889	12.1794	0.696843	219.89	13.5624	28.8526	13.8862	4.01951	1.35942	4.48877	4.54775	2.62294	2.13261	0.273864	3.12391	0.794361	4.29935	2.75793	0.810599	#494-52	MA01B23	88.9145
Fractionation-correcteda compositions
Coeff (Olivine added)b	SAMP_NO	SiO2	TiO2	Al2O3	Fe2O3	FeO	MnO	MgO	CaO	Na2O	K2O	P2O5	S	Cl	NiO	T_CALC		Li	B	Sc	TiO2	V	Cu	Zn	Rb	Sr	Y	Zr	Nb	Cs	Ba	La	Ce	Nd	Sm	Eu	Gd	Dy	Er	Yb	Lu	Hf	Ta	Pb	Th	U			Fo of hosting olivine
0.721482	494-2	46.576	0.991	10.265	1.222	9.894	0.061	18.02	10.823	1.488	0.392	0.189	0.0402346	0.0145306	0.0797	1417		2.72305	16.0775	23.0999	0.968782	192.231	158.199	28.4402	11.6767	159.943	13.8946	62.8036	6.08987	0.261843	93.4716	6.51092	14.9612	8.44819	2.4109	0.908017	2.7081	2.70769	1.47872	1.21746	0.182314	1.70153	0.374784	1.48636	1.17021	0.285322	#494-2	MA01B03	91.8162
0.76868	494-3	46.779	1.048	9.763	1.222	9.896	0.058	16.527	12.509	1.503	0.466	0.174	0.0324332	0.012222	0.055	1393		3.96096	22.9166	32.9846	1.014	255.898	133.077	44.0349	14.4944	172.37	14.0325	69.8631	7.0526	0.362671	115.591	7.63454	17.2557	9.01913	2.22301	0.878328	2.96203	2.71719	1.38216	1.20345	0.186341	1.97674	0.444208	3.24836	1.63457	0.460145	#494-3	MA01B04	91.262
0.962439	494-7a	47.853	1.341	13.734	1.223	9.903	0.141	9.831	13.228	2.211	0.363	0.147	0.0711884	0.0115621	0.0252	1241		6.85456	29.4808	29.4498	1.31855	263.667	149.806	86.0259	10.3036	188.633	21.6556	83.2186	6.1384	0.28411	90.5846	6.78067	17.1216	11.8199	3.42802	1.22748	4.24662	4.26813	2.24241	1.97264	0.27629	2.04718	0.408627	1.53387	1.12502	0.326018	#494-7a	MA01B05	85.5368
0.944495	494-10	47.387	1.303	13.267	1.222	9.898	0.134	10.462	13.407	2.147	0.53	0.214	0.0509208	0.0123477	0.0291	1259		7.1327	22.873	25.3147	1.27873	267.723	207.053	59.001	16.6306	211.513	20.0747	80.3792	10.6293	0.3803	139.289	9.89893	21.6693	11.3366	3.38635	1.26031	4.14717	3.77992	2.17208	1.89516	0.27374	2.06565	0.603857	2.48594	1.78842	0.537181	#494-10	MA01B06	86.4867
1.00653	494-11	47.543	1.279	14.08	1.222	9.895	0.157	8.975	14.037	2.425	0.228	0.134	0.0694572	0.0113805	0.0242	1218		7.17519	17.7943	27.0114	1.26265	266.41	225.198	84.424	4.74422	207.802	22.7025	86.0151	5.64489	0.0753452	53.589	5.84113	15.9824	12.2793	4.23309	1.43893	4.55523	4.55152	2.53476	2.06865	0.272728	2.46268	0.353817	0.766917	0.623116	0.178601	#494-11	MA01B07	84.4808
0.943255	494-13	47.499	1.301	13.348	1.223	9.904	0.13	10.6	13.117	2.077	0.577	0.195	0.0394846	0.0106651	0.0282	1262		5.42292	14.6024	31.0666	1.28528	262.497	182.358	65.837	18.9843	221.33	20.0345	97.2994	9.0056	0.548838	153.139	10.3687	23.552	12.9693	3.86213	1.36936	4.13031	4.0546	2.26109	1.82823	0.293155	2.66829	0.607715	2.74417	2.17277	0.602592	#494-13	MA01B08	86.5816
0.959653	494-14	46.586	1.471	13.922	1.223	9.906	0.141	10.028	14.026	2.082	0.347	0.241	0.0269151	0.00847693	0.0274	1244		7.48872	19.7113	31.3473	1.46985	349.424	204.763	73.8619	8.39349	519.193	22.489	63.8668	4.843	0.207699	118.496	5.95998	15.4403	11.9024	4.0239	1.41975	5.1075	4.69804	2.60606	2.19876	0.323614	1.68808	0.303196	1.59637	0.971931	0.328008	#494-14	MA01B09	86.0808
0.812394	494-15a	46.848	1.159	10.973	1.222	9.899	0.11	15.018	12.83	1.562	0.201	0.123	0.0642928	0.0109077	0.0547	1358		3.01208	18.9582	30.3576	1.13268	233.397		44.2909	4.7315	156.559	17.5828	71.0243	4.00603	0.109356	53.9869	5.46536	15.3169	9.8672	2.9159	1.12396	3.75692	3.65107	1.93551	1.61676	0.218177	2.07312	0.275098	1.28199	0.683243	0.206577	#494-15a	MA01B10	90.3561
0.784903	494-16	46.185	1.136	10.873	1.222	9.897	0.082	15.786	12.347	1.71	0.454	0.244	0.0351794	0.0110933	0.0648	1380		3.15277	17.9812	26.8662	1.11656	213.768	130.446	39.7396	14.9171	200.15	16.9841	77.2556	7.09083	0.369109	119.17	8.20245	18.9157	11.7858	3.20561	1.15601	3.89289	3.36407	1.86817	1.54732	0.229389	2.21815	0.462487	1.92684	1.74713	0.440484	#494-16	MA01B11	90.9366
0.862904	494-19	48.366	1.041	9.414	1.222	9.896	0.112	13.967	14.238	1.244	0.318	0.144	0.0797726	0.0152446	0.0379	1332		3.28136	15.545	44.8726	1.04035	314.592	103.975	58.519	8.68351	206.227	15.7656	72.3777	10.0059	0.246897	94.7436	8.02492	17.6355	9.67171	2.43386	0.988447	3.40473	3.39632	1.7692	1.67828	0.255881	2.07158	0.614961	1.66897	1.20719	0.349586	#494-19	MA01B12	89.5083
0.935526	494-20	47.572	1.417	13.151	1.223	9.907	0.145	10.598	12.984	2.079	0.648	0.247	0.0410446	0.0201637	0.0295	1263		6.55113	18.9564	29.5397	1.39431	347.624	188.886	71.7847	22.2115	252.562	21.5558	107.732	11.997	0.639397	189.651	12.9885	28.5809	15.2094	4.06008	1.46137	4.69085	4.70062	2.39565	2.01515	0.278756	3.23732	0.741254	3.36251	2.74289	0.824695	#494-20	MA01B13	86.5551
0.855356	494-23	47.075	1.274	12.381	1.222	9.9	0.11	13.524	12.142	1.854	0.318	0.158	0.0608615	0.0172269	0.0418	1328		5.07482	25.9133	25.9768	1.28222	222.997	104.448	54.5315	9.20617	201.169	19.695	77.3707	7.30265	0.209621	98.5149	6.30666	15.2335	10.5259	3.9654	1.30128	4.10354	4.24505	2.22266	1.81755	0.265289	2.33266	0.4717	1.44152	0.91684	0.245332	#494-23	MA01B14	89.2734
0.987738	494-28	49.647	1.341	13.882	1.222	9.894	0.154	8.992	11.767	2.325	0.591	0.161	0.0263858	0.015356	0.0245	1225		7.11632	29.3733	29.1795	1.32693	264.385	231.023	72.9775	20.1155	258.4	24.2426	97.321	9.6439	0.546896	155.335	10.9507	25.2449	13.4628	3.87707	1.58653	5.16437	4.91963	2.78873	2.59089	0.299979	2.93343	0.664657	3.17518	2.41447	0.668893	#494-28	MA01B15	83.8719
0.959616	494-33	47.179	1.41	14.198	1.223	9.907	0.144	9.926	12.738	2.268	0.743	0.238	0.0250204	0.0183095	0.0265	1249		6.77269	20.5706	25.0448	1.39827	241.664	242.853	64.5381	26.15	264.822	21.8877	113.9	12.8846	0.69285	208.373	13.5782	29.3422	15.5743	3.50395	1.35347	5.05978	4.55775	2.43024	2.24374	0.31637	3.2914	0.837957	3.90325	3.1574	0.95165	#494-33	MA01B16	85.8293
0.964494	494-34a	49.161	1.365	11.916	1.222	9.897	0.148	10.327	13.319	1.875	0.539	0.203	0.0400265	0.0143131	0.0291	1252		5.08203	9.85765	39.43	1.35819	325.683	193.459	68.3007	19.2343	235.446	21.8503	104.594	9.76131	0.524899	157.407	10.7464	24.7525	14.5717	4.5126	1.43051	4.73069	4.66401	2.33206	2.09415	0.29405	2.92907	0.731042	2.99621	2.22796	0.609629	#494-34a	MA01B17	85.9045
0.688402	494-35	45.659	1.121	9.653	1.222	9.894	0.076	19.597	10.526	1.511	0.234	0.419	0.0402348	0.0178778	0.0873	1446		2.27216	21.0137	22.6781	1.10292	200.71		28.6816	5.84459	209.499	16.3284	85.3999	5.51866	0.106647	68.4576	7.19367	20.6466	13.2141	3.40071	1.22052	4.07101	3.55057	1.95801	1.50316	0.234318	2.47292	0.313949	1.34235	0.577379	0.172945	#494-35	MA01B18	92.541
0.928908	494-36	47.82	1.34	13.136	1.223	9.904	0.112	10.979	12.623	2.151	0.502	0.179	0.0574746	0.0219904	0.0311	1273		6.88638	37.6591	28.8641	1.57626				13.2764	261.668	22.3234	95.1121	12.1469	0.34298	147.415	10.5916	23.8007	14.797	4.08845	1.41661	4.42419	4.66121	2.44429	2.43078	0.296041	3.04185	0.826563	2.91355	1.8888	0.635824	#494-36	MA01B19	86.9343
0.957674	494-37	48.406	1.395	12.746	1.223	9.907	0.129	10.288	13.3	1.897	0.467	0.213	0.0523209	0.0118432	0.028	1250		6.26257	28.0622	31.7968	1.36602	262.52	212.89	71.4349	15.1222	228.041	21.0085	95.7634	8.76081	0.429717	141.766	9.84706	22.8286	14.4653	3.87152	1.45967	4.86031	4.18859	2.44985	2.30323	0.317297	3.03245	0.635265	2.5421	1.99052	0.521753	#494-37	MA01B20	85.9546
0.63209	494-41	46.792	0.847	9.774	1.221	9.891	0.047	20.835	8.786	1.626	0.018	0.052	0.0223886	0.0043551	0.1112	1462		2.09509	14.7429	13.1201	0.923047	121.244	131.966	33.0008	0.296479	93.8903	15.7643	49.8752	1.94892	0.0816996	4.58473	2.64688	7.94037	8.47167	2.2039	1.05069	3.08567	4.33644	2.23094	1.95449	0.167069	1.59314	0.100184	0.448133	0.454003	0.177017	#494-41	MA01B21	92.7355
0.783558	494-46	48.659	0.862	11.021	1.222	9.898	0.072	15.397	10.689	1.817	0.153	0.153	0.038316	0.0113511	0.0575	1364		4.94804	19.8276	24.5823	0.860195	168.474	162.467	45.833	4.52257	144.92	18.2915	69.4244	3.40712	0.0777193	50.0734	4.68927	13.9466	11.0959	3.24329	1.14488	3.95189	3.9136	2.03088	1.80861	0.235551	2.07285	0.273482	0.859299	0.542396	0.140498	#494-46	MA01B22	90.1333
0.860111	494-52	47.46	1.203	11.551	1.223	9.901	0.117	13.024	12.907	1.664	0.715	0.193	0.054359	0.0191461	0.0419	1319		3.8447	19.3627	33.0124	1.19447	279.322	162.577	46.7372	24.2811	226.323	18.2147	89.3558	10.4756	0.599362	189.13	11.6652	24.8164	11.9437	3.45723	1.16925	3.86084	3.91157	2.25602	1.83428	0.235553	2.6869	0.683238	3.69791	2.37212	0.697205	#494-52	MA01B23	88.9145
Hosting Rock (Hanski et al., 2010)	SAMPLE NAME
	1A-EJH-06	46.2362	0.920408	8.61869		11.1204	0.170423	23.2656	8.26741	0.78402	0.491209	0.125669				100		9.95903		22.7904		175.445	77.5206	76.9813	31.5591	154.878	13.3073	68.805	7.06311	5.47306	93.0734	7.3244	15.898	9.50522	2.51888	0.81515	2.81518	2.72735	1.48316	1.26402	0.189574	1.88147	0.456638	1.51612	1.53786	0.455495
Note:	gb stands for gas bubble and sp for Cr-spinel crystal in a melt inclusion.
	a, calculated by 1 subtract the mass proportion of calculated olivine added.
	b, calculation, using the model by Ford et al. (1983) and PETROLOG software by L. Danyushevsky, was based on the of heated melt inclusions, corrected for “Fe-loss”, their host olivine and melt's FeO=11.0 wt.% and Fe2+/Fe3+=9.0 (Hanski et al., 2010).
	c, normaized to primitive mantle value (McDonough and Sun, 1995).
[truncated: 36 more columns]
