# Supplementary material for: Mantle hydration and the role of water in the generation of large igneous provinces
Source: Nat Commun. 2017 Nov 28;8:1824. doi: 10.1038/s41467-017-01940-3 (PMC5704025; doi:10.1038/s41467-017-01940-3)
Supplement: Supplementary file 6 — Supplementary Data 3 [file 41467_2017_1940_MOESM6_ESM.xlsx]

## Sheet: Table S3a
Table S3a. The water content, proportion of pyroxenite-derived melt and mantle potential temperature for the Arachaen komatiites and Phanerozoic LIPs.
	Location		H2O(wt.%)	Data Source	Partial melting degree (F)	Data Source	H2O/Ce	2SD	H2O in source	2SD	Data Source	Xpxd	1SD	Data Source	Al-olivine thermometer T 1 atm (ol/L)	Data Source	Tp Herzberg and Asimow 2015 T 1ol/l dependent Eq(17)	MgO of primary magma (wt.%)	Data Source	Tp Herzberg and Asimow 2015 Eq(16)	T 1 atm (Ol/L) Herzberg and Asimow 2015	Denyenetskv. 2001 water depress	T1(ol/l) water corrected	Tp Herzberg and Asimow 2015 T 1ol/l dependent Eq(17)
Archaean Komatiites	Abitibi		0.8	Sobolev et al., 2016	0.44	Sobolev et al., 2016, PRIMELT3	6523.75	2627	3520	352	Sobolev et al., 2016	0.2	0.08	Sobolev et al., 2016	1530	Sobolev et al., 2015	1692.78	30	Sobolev et al., 2015	1807.4	1607.1	68.7825	1538.32	1705.39
	Belingwe		0.9	Shimizu et al., 2001	0.35	Puchtel et al., 2009	4067	407	3150	315	Shimizu et al., 2001; Puchtel et al., 2009.	0.23	0.1	Sobolev et al., 2007				25.6	Nisbet et al., 1993	1702.11	1539.13	71.6942	1467.43	1600.08
LIPs	ELIP		3.44	This study	0.17	Li et al., 2012	1800	720	5848	2339.2	This study.	0.53	0.14	This study	1396	This study	1498.67	23.8	This study	1658.1	1509.52	114.937	1394.59	1496.71
	Tarim		4.8	Xia et al., 2016	0.10a	Zhou et al., 2009	1043c	417	4820	1928	Xia et al., 2016; Wei et al., 2015; Bizimis and Peslier, 2015.	0.1	0.1					23.4	Tian et al. (2010), PRIMELT3.	1648.24	1502.8	129.237	1373.57	1467.75
	Karoo		1.5	Heinonen and Luttinen, 2010	0.12a	Heinonen and Luttinen, 2010	1000	500	1800	360	Heinonen and Luttinen, 2010; Heinonen et al., 2008	0.62	0.15	Heinonen et al., 2015	1481	Heinonen and Luttinen, 2010	1619.86	25.3	Heinonen and Luttinen, 2010	1694.81	1534.27	85.8172	1448.45	1572.68
	Siberian Trap
		Picrite (Gd formation)	0.25	Sobolev et al., 2009a.	0.30b		149	15	750	125	Sobolev et al., 2009a.	0.94	0.05	Sobolev et al., 2007				22.97	Sobolev et al., 2009a.	1637.62	1495.52	45.6736	1449.85	1574.69
		Picrite (Ayan River formation)	0.45	Sobolev 2015	0.30b		268	27	1350	225	Sobolev 2015; Sobolev et al., 2011	0.8	0.07	Sobolev et al., 2011				19.6	Sobolev et al., 2011, by adding ol	1553.29	1436.39	56.1722	1380.22	1476.88
		Meimechite	3.88	Ivanov et al. 2017.	0.11a	Sobolev et al., 2009	179	18	3850	385	Ivanov 2016. Personal Communication; Sobolev et al., 2009	0.03	0.1	Sobolev et al., 2009				24	Sobolev et al., 2009b	1663.02	1512.86	119.911	1392.95	1494.45
	Columbian River Basalt
		Main Stage	1.68	Cabato et al., 2015.	0.13	Cabato et al., 2015.	1390	139	1680	168	Cabato et al., 2015.			n.d				17.6	Cabato et al., 2015. PRIMELT3	1502.34	1399.57	89.3098	1310.26	1382.76
		Late Stage	2.88	Cabato et al., 2015.	0.13	Cabato et al., 2015.	1351	135	2883	288	Cabato et al., 2015.			n.d				16.2	Cabato et al., 2015. PRIMELT3	1466.28	1373.03	107.968	1265.06	1324.03
	Snake River Plain basalts
		Syn-caldera	1.68	Stefano et al., 2011.	0.13	Stefano et al., 2011.	1280	128	2520	252	Stefano et al., 2011.	0.1	0.1					17.4	Stefano et al., 2011. PRIMELT3	1497.21	1395.82	89.3098	1306.51	1377.83
		Post-caldera	0.7	Stefano et al., 2011.	0.13	Stefano et al., 2011.	152	15	1050	105	Stefano et al., 2011.	0.86	0.17	Bradshaw 2012				16.5	Leeman et al., 2009. PRIMELT3	1474.03	1378.77	65.6243	1313.14	1386.57
	Caribbean LIP
		Gorgona	0.86	Gurenko et al., 2016.	0.41	Shimizu et al. (2009)	2484	1400	3526	516	Gurenko et al., 2016.	0.1	0.06	Gurenko et al., 2016	1434	Coogan et al., 2014	1552.05	23.8	Shimizu et al., 2009	1658.1	1509.52	70.556	1438.97	1559.12
		Turtugal	0.5	Trela et al., 2017	0.44	Trela et al., 2017	200	20	2200	220	Trela et al., 2017	0.25	0.1	Trela et al., 2017	1570	Trela et al., 2017	1754.05	29.47	Trela et al., 2017	1794.89	1599.24	58.2945	1540.95	1709.39
Note:	a. estimated from the trace elemental modeling, and represent the minimum estimation.
	b. estimated from the partial melting experiments on pyroxenite (KG1,KG2) of Kogiso et al., 1998.
	c. calculated by the water and Ce content in cpx (Xia et al., 2016; Wei et al., 2015), and the water and Ce partition between cpx and melt (Bizimis and Peslier, 2015).
	d. For the Tarim and syn-caldera period of Snake River Plain basalts, the Xpx was assumed to be in the range of global MORB(Sobolev et al., 2007), based on their major elements are like peridotite-derived melts, which can be passed the source test of PRIMELT3 (Herzberg and Asimow, 2015). For others, Xpx was calculated based on the Fe/Mn ratios of olivine phenocryts based on high-precision EPMA da…
	Tp in bold are used in the plot of Figure 2 in the main text.
	See the Supplementary file for references.
			344	179
			388	201.895

## Sheet: Table S3b
Table S3b. Summary of estimates of H2O/Ce and H2O concentrations of mantle reservoirs.
Mantle components	H2O/Ce	H2O (ppm)
Primitive mantle	197	330
DMMa	150	116
DMMb	150–210	70–134
FOZO (Atlantic)	250	750
FOZO (Pacific)	200	750
HIMU	200	440
EM	<100	<400
Samoa (EM-II)	<100	<192
Samoa–Society (EM-2	50–100	96–192
Pitcairn (EM-1)	80	160
Kerguelen	110	220
Hawaiian lavas
Plume source	175	350
Loihi post shield	167	400
Rejuvenated source	214223	455540
Koolau (EM-I)	111	213
Average SLC pyroxenite	59	332
Average SLC + 0.4% phl	92	533
Note: All the data are from Bizimis and Peslier (2015) and the references therein.
