# Supplementary material for: Mantle hydration and the role of water in the generation of large igneous provinces
Source: Nat Commun. 2017 Nov 28;8:1824. doi: 10.1038/s41467-017-01940-3 (PMC5704025; doi:10.1038/s41467-017-01940-3)
Supplement: Supplementary file 7 — Supplementary Data 4 [file 41467_2017_1940_MOESM7_ESM.xlsx]

## Sheet: Table S4a
Table S4a. The major element concentration of the starting materials in the partial melting experiments on pyroxenite.
Name	Ref.	SiO2	TiO2	Al2O3	Cr2O3	FeO	MnO	MgO	CaO	Na2O	K2O	∑Alk	Mg#
MIX1G	Hirschmann et al., 2003	45.36	0.67	8.91	0.04	6.47	0.13	24.74	12.25	1.39	0.03	1.42	0.79
KG1	Kogiso et al., 1998	44.27	0.55	5.42	0.06	7.7	0	33.12	7.42	1.39	0.07	1.46	0.81
KG2	Kogiso et al., 1999	42.18	0.39	4.14	0.08	7.04	0	39.22	5.92	0.98	0.05	1.03	0.85
Pyrox2B	Kogiso and Hirschmann 2001	48.81	0.38	3.11	0	5.55	0.08	22.85	18.44	0.77	0	0.77	0.8
OLCPX1	Kogiso and Hirschmann 2002	43.99	0.32	2.43	0	7.11	0.1	31.99	13.49	0.56	0	0.56	0.82
OLCPX2	Kogiso and Hirschmann 2003	44.37	0.27	2.22	0	6.04	0.09	33.14	13.37	0.5	0	0.5	0.85
97SB68	Tuff et al., 2005	47.18	1.32	5.39	0	12.53	0.14	22.4	8.71	1.89	0.44	2.33	0.64
M5-103	Lambart et al., 2009	51.64	0.09	7.17	0.6	4.97	0.1	24.57	10.13	0.71	0.02	0.73	0.9
M15-40	Lambart et al., 2010	48.53	0.52	12.37	0.12	9.02	0.2	16.64	10.89	1.65	0.06	1.71	0.77
M7-16	Lambart et al., 2011	43.58	0.75	13.73	0.07	14.51	0.3	12.52	13.77	0.75	0.03	0.78	0.61

## Sheet: Table S4b
Table S4b. The composition of the partial meting experiments on pyroxenites and the calculated mantle potential temperature with peridotite-based model.
	Starting Material	Run	SiO2	TiO2	Al2O3	Cr2O3	FeO*	MnO	MgO	CaO	Na2O	K2O	Mg#	P (Gpa)	Experimental T( °C)	Experimental Tp ( °C)a	T 1 atm (Ol/l) Herzberg and Asimow 2015	Tp-cal (Herzberg and Asimow 2015 T 1ol/l dependent)	Residual Tp
Kogiso et al., 1998
	KG1	KH-39	49.09	2.18	19.3	0.03	8.24		7.29	5.95	7.04	0.88	61.1955	1.5	1300	1280.05	1189.32	1229	-51.0513
		KH-31	48.52	1.54	17.72	0.07	8.67		10.37	9.43	3.4	0.28	68.072	1.5	1350	1330.05	1255.71	1312.08	-17.9699
		KH-43	48.64	1.16	14.32	0.15	9.19		13.49	10.19	2.65	0.21	72.3496	1.5	1400	1380.05	1319.86	1395.44	15.3901
		KH-5	47.38	2.5	17.92	0.04	10.23		8.48	5.63	6.25	1.57	59.6384	2	1350	1323.4	1215.33	1261.18	-62.2208
		KH-7	45.84	1.83	16.3	0.08	10.56		12.77	8.87	3.38	0.38	68.3101	2	1400	1373.4	1305.33	1376.29	2.88577
		KH-22	43.04	3.32	15.45	0.06	11.5		14.26	7.82	3.68	0.87	68.8507	3	1500	1460.1	1335.21	1415.86	-44.2361
		KH-49	45.98	1.65	12.27	0.1	10.57		17.66	8.82	2.55	0.39	74.863	3	1525	1485.1	1400.69	1505.2	20.0959
	KG2	KH-39	50.55	1.96	19.86	0.03	6.37		7.12	5.79	7.29	1.04	66.5821	1.5	1300	1280.05	1185.57	1224.39	-55.6562
		KH-8	48.3	1.29	15.81	0.11	8.82		12.76	10.15	2.51	0.26	72.0578	1.5	1350	1330.05	1305.13	1376.02	45.9694
		KH-43	49.08	1.1	14.37	0.08	8.17		14.16	10.35	2.49	0.2	75.5467	1.5	1400	1380.05	1333.22	1413.22	33.1651
		KH-5	49.03	1.82	19.08	0.05	8.05		7.99	5.51	5.91	2.56	63.8891	2	1350	1323.4	1204.68	1247.94	-75.46
		KH-29	46.53	1.72	17.26	0.05	9.28		12.17	9.09	3.53	0.37	70.0388	2	1400	1373.4	1293.1	1360.28	-13.1158
		KH-41	43.32	2.94	14.88	0.04	11.54		14.99	6.64	4.84	0.8	69.8381	3	1500	1460.1	1349.58	1435.17	-24.9347
		KH-26	46.63	1.97	12.68	0.08	10.5		15.57	9.4	2.75	0.42	72.5519	3	1525	1485.1	1360.88	1450.46	-34.6442
Kogiso and Hirschmann 2001
	Pyrox 2B	A260	48.83	1.61	15.67		12.73	0.11	7.18	8.93	4.94		50.1343	1	1250	1236.7	1186.89	1226.02	-10.6807
		A258	47.16	1.35	13.85		13.17	0.15	8.92	10.9	3.32		54.6959	1	1300	1286.7	1224.84	1273.05	-13.6469
		A265	47.72	1.25	12.15		11.2	0.13	11.54	13.29	2.29		64.7471	1	1350	1336.7	1280.14	1343.45	6.74561
		A328	49.81	0.78	8.55		8.59	0.14	14.95	15.77	1.55		75.6235	1	1400	1386.7	1348.8	1434.11	47.4093
	OLCPX1	A242	51.07	1.33	15.49		9.97	0.1	7.47	9.53	4.57		57.1837	1	1250	1236.7	1193.28	1233.87	-2.82764
		A225	47.37	1.32	13.71		11.96	0.13	9.5	12.13	2.97		58.6074	1	1300	1286.7	1237.27	1288.68	1.98341
		A220	46.91	1.3	12.44		12.56	0.13	11.6	13.8	2.11		62.2112	1	1350	1336.7	1281.38	1345.05	8.35086
		A231	47.7	0.99	10.67		11.78	0.14	12.19	14.78	1.76		64.8453	1	1350	1336.7	1293.51	1360.82	24.1181
		A236	47.8	0.98	10.69		11.77	0.15	12.43	14.6	1.91		65.3078	1	1350	1336.7	1298.42	1367.22	30.5225
		A229	48.82	0.81	8.64		11.25	0.14	13.84	15.63	1.37		68.6806	1	1375	1361.7	1326.86	1404.73	43.0316
		A223	49.55	0.61	7.1		10.29	0.11	15.54	16.53	1.15		72.9143	1	1400	1386.7	1360.3	1449.67	62.9659
		A226	49.86	0.55	5.94		9.5	0.1	16.72	16.91	0.91		75.8294	1	1425	1411.7	1382.96	1480.65	68.9483
	OLCPX2	A247	48.95	1.3	14.39		9.91	0.13	9.63	11.88	3.4		63.399	1	1300	1286.7	1240.04	1292.18	5.48326
		A243	47.68	1.1	11.84		10.33	0.14	12.21	13.94	2.23		67.814	1	1350	1336.7	1293.92	1361.35	24.652
		A244	48.91	0.73	7.96		9.26	0.12	15.27	15.92	1.39		74.6157	1	1400	1386.7	1355.05	1442.55	55.852
Hirschmann et al., 2003
	MIX1
		96MMH05	45.1	2	16.2		10.9	0.16	11.1	9.98	2.6	0.08	64.4791	2	1400	1373.4	1271	1331.66	-41.7361
		96MMH07	44.4	2.3	16.4		12.81	0.1	10.6	9.3	3.78	0.12	59.5961	2	1375	1348.4	1260.55	1318.26	-30.1448
		95MMH23	45.2	1.3	15.2		9.1	0.17	15	11.2	1.91	0.05	74.608	2	1500	1473.4	1349.78	1435.43	-37.9707
		95MMH17	42.7	1.87	14.54		12	0.17	13.54	10.3	3.04	0.09	66.7917	2.5	1475	1441.75	1320.86	1396.77	-44.9817
		95MMH15	43.1	2.58	14.2		13.6	0.15	12.5	10.2	3.72	0.08	62.0976	2.5	1455	1421.75	1299.84	1369.09	-52.6606
Lambart et al. 2009
	M-103	103-C1	52.57	0.21	19.71	0.04	5.48	0.07	7.92	8.9	4.7	0.37	72.0375	1	1230	1216.7	1203.15	1246.05	29.3473
		103-B1	51.62	0.17	17.99	0.16	6.43	0.11	9.79	10.42	3.16	0.16	73.0748	1	1250	1236.7	1243.45	1296.49	59.789
		103-A1d	51.4	0.14	15.05	0.25	6.04	0.13	12.72	12.61	1.63	0.04	78.9648	1	1290	1276.7	1304.32	1374.95	98.2537
		103-D1	52.56	0.12	10.28	0.47	4.37	0.11	17.2	13.96	0.91	0.02	87.5248	1	1350	1336.7	1392.05	1493.2	156.499
		103-H2b	48.8	0.36	18.31	0.05	7.12	0.11	10.79	10.06	3.83	0.48	72.9827	1.5	1280	1260.05	1264.53	1323.35	63.303
		103-B2a	49.77	0.33	17.21	0.07	7.23	0.11	11.34	10.21	3.37	0.38	73.6554	1.5	1290	1270.05	1275.99	1338.09	68.0424
		103-B2b	51	0.31	17.45	0.02	6.91	0.12	10.3	9.62	3.83	0.47	72.6554	1.5	1290	1270.05	1254.24	1310.2	40.1499
		103-C2	49.4	0.27	17	0.09	7.48	0.06	12.6	10.16	2.74	0.19	75.0166	1.5	1330	1310.05	1301.88	1371.76	61.7056
		103-E2	49.5	0.3	15.91	0.08	7.23	0.1	13.59	11.12	2	0.12	77.0145	1.5	1360	1340.05	1321.86	1398.1	58.0461
		103-D2	50	0.21	13.47	0.2	7.29	0.15	14.6	12.28	1.8	0.08	78.118	1.5	1390	1370.05	1341.92	1424.86	54.8112
		103-F2	50.98	0.11	10.16	0.5	5.78	0.13	18.47	12.85	1	0.03	85.0659	1.5	1450	1430.05	1415.74	1526.25	96.197
	M-40	40-C1	48.03	1.65	16.6	0.04	13.2	0.25	7.18	8.2	4.49	0.4	49.228	1	1200	1186.7	1186.89	1226.02	39.3193
		40-D1	48.8	1.64	17.8	0.02	11	0.32	7.36	9.2	3.56	0.25	54.3936	1	1225	1211.7	1190.86	1230.89	19.1942
		40-E1	49.36	0.8	18.87	0.03	9.4	0.13	7.98	9.99	3.23	0.21	60.211	1	1240	1226.7	1204.46	1247.67	20.9696
		40-B1n d	49.43	0.64	15.28	0.1	8.71	0.19	11.17	12.4	1.99	0.09	69.5677	1	1275	1261.7	1272.46	1333.54	71.8394
		40-A1 d	49.76	0.61	14.91	0.11	8.31	0.19	11.58	12.47	1.98	0.08	71.2971	1	1290	1276.7	1280.96	1344.52	67.8158
		40-B1 d	49	0.56	14	0.12	8.83	0.11	13.26	12.3	1.75	0.07	72.8026	1	1300	1286.7	1315.24	1389.33	102.627
		40-H2	52.66	1.09	20.19	0.02	7.51	0.13	4.29	5.73	6.74	1.63	50.4522	1.5	1200	1180.05	1121.71	1147.48	-32.5659
		40-F2	52.63	1.06	19.79	0.02	8.15	0.14	4.68	5.78	6.43	1.32	50.5829	1.5	1230	1210.05	1130.67	1158.11	-51.9404
		40-E2	50.62	1.08	19.67	0	10.01	0.15	5.78	6.74	5.4	0.53	50.7213	1.5	1250	1230.05	1155.65	1188.03	-42.0155
		40-A2	47.37	1.08	17.78	0.03	11.3	0.2	9.2	9.1	3.68	0.26	59.2048	1.5	1310	1290.05	1230.85	1280.6	-9.44807
		40-C2	48.21	0.93	16.77	0.01	11.53	0.3	9.38	9.33	3.37	0.16	59.1861	1.5	1310	1290.05	1234.71	1285.45	-4.59836
		40-B2	47.86	0.81	16.46	0	10.89	0.21	10.61	10.08	2.93	0.15	63.4597	1.5	1330	1310.05	1260.76	1318.52	8.47359
		40-G2	48.49	0.65	14.62	0.1	9.34	0.2	12.89	11.66	1.96	0.1	71.0987	1.5	1360	1340.05	1307.77	1379.48	39.4318
		40-D2a	48.82	0.52	12.77	0.13	8.5	0.19	15.65	11.72	1.62	0.07	76.6462	1.5	1375	1355.05	1362.43	1452.56	97.5116
	M-16	16-F1	44.71	1.46	15.78	0.04	19.85	0.33	5.45	9.71	2.52	0.17	32.8594	1	1185	1171.7	1148.2	1179.06	7.36409
		16-E1	44.04	1.33	15.32	0.01	18.4	0.37	7.43	11.58	1.46	0.08	41.8535	1	1225	1211.7	1192.4	1232.79	21.0895
		16-B1	43.58	1.05	15.24	0.03	17.34	0.36	8.29	12.74	1.31	0.06	46.0102	1	1250	1236.7	1211.21	1256.05	19.3476
		16-C1 d	44.25	0.81	14.19	0.07	13.81	0.29	10.91	14.79	0.82	0.06	58.4755	1	1265	1251.7	1267.04	1326.57	74.8712
		16-D2	42.43	2.28	13.68	0.01	23.23	0.37	5.55	8.49	2.83	1.13	29.8676	1.5	1230	1210.05	1150.46	1181.78	-28.267
		16A2	41.55	1.59	14.63	0.01	21.78	0.36	7.48	9.81	2.46	0.32	37.9723	1.5	1250	1230.05	1193.5	1234.14	4.09306
		16-B2	43	1.19	13.68	0.01	21.21	0.37	8.4	10.7	1.29	0.09	41.3818	1.5	1270	1250.05	1213.6	1259.02	8.96887
		16-E2	42.86	1.18	13.67	0.03	19.94	0.36	9.13	11.58	1.22	0.05	44.9392	1.5	1290	1270.05	1229.35	1278.72	8.66528
		16-C2	43.08	1.02	13.99	0.03	17.86	0.34	10.04	12.59	1.02	0.04	50.0512	1.5	1310	1290.05	1248.75	1303.21	13.1626
Tuff et al., 2005
		J-11	49.78	1.71	9.77	0.07	12.83	0.16	16.08	8.4	0.45	0.41	69.0792	1e-06	1375	1375	1370.72	1463.87	88.8666
		J-10	49.77	1.84	9.74	0.15	12.56	0.16	15.69	8.61	0.7	0.44	69.009	1e-06	1350	1350	1363.2	1453.61	103.614
		J-3	49.15	1.9	10.02	0.11	13.66	0.2	13.87	8.87	1.39	0.58	64.412	1e-06	1325	1325	1327.46	1405.53	80.5274
		J-2	49.03	2	10.52	0.14	13.79	0.16	12.23	9.3	1.62	0.65	61.2536	1e-06	1300	1300	1294.33	1361.89	61.8859
		J-1	49.11	2.08	11.01	0.1	13.55	0.13	10.9	9.53	2.15	0.78	58.914	1e-06	1275	1275	1266.83	1326.3	51.303
		J-4	49.69	2.16	11.38	0.09	13.43	0.16	10.06	9.76	2.16	0.78	57.1779	1e-06	1250	1250	1249.17	1303.75	53.7503
		J-5	49.95	2.24	11.68	0.1	13.24	0.16	8.97	10.04	2.28	0.85	54.703	1e-06	1225	1225	1225.91	1274.4	49.4016
		J-6	50.49	2.31	12.38	0.06	11.84	0.15	7.02	10.68	2.41	0.9	51.3825	1e-06	1200	1200	1183.35	1221.68	21.6842
		J-7	51.59	2.36	12.65	0.07	11.24	0.16	6.94	11.04	2.48	0.9	52.3946	1e-06	1175	1175	1181.58	1219.52	44.5161
		J-8	51.79	2.59	13.81	0.03	11.11	0.13	5.69	10.27	2.85	1.07	47.7241	1e-06	1150	1150	1153.62	1185.59	35.5886
		J-9	51.34	4.03	13.25	0.04	11.93	0.13	4.68	9.12	3.23	1.42	41.1511	1e-06	1125	1125	1130.67	1158.11	33.1096
		P-521	50.18	1.75	9.6	0.12	10.67	0.18	16.4	8.18	2.16	0.71	73.2605	1.1	1425	1410.37	1376.86	1472.26	61.8941
		AK-88	47.59	1.77	9.77	0.11	14.14	0.17	14.37	8.32	2.13	0.71	64.4321	1.1	1400	1385.37	1337.38	1418.78	33.4062
		AK-90	48.3	1.98	10.64	0.15	13.9	0.2	11.55	9.3	2.21	0.7	59.6964	1.1	1350	1335.37	1280.34	1343.71	8.34318
		AK-94	48.9	2.38	12.33	0.12	13.28	0.16	8.43	10.02	2.57	0.84	53.0854	1.1	1275	1260.37	1214.25	1259.83	-0.54094
		P-517	49.19	2.61	14.22	0.06	13.71	0.18	6.87	8.54	3.25	1.16	47.1798	1.1	1225	1210.37	1180.03	1217.62	7.24865
		P-520	50.43	3.2	16.37	0.02	13.05	0.14	4.73	6.95	4.35	1.77	39.2497	1.1	1200	1185.37	1131.81	1159.47	-25.8987
		P-527	48.73	2.14	11.4	0.13	13.54	0.15	10.17	9.57	2.49	0.81	57.2444	1.1	1425	1410.37	1251.5	1306.71	-103.663
		AK-97	48.01	1.77	9.66	0.12	14.2	0.15	14.3	8.36	2.07	0.7	64.2229	1.5	1450	1430.05	1336	1416.92	-13.127
		AK-98	48.28	1.88	10.09	0.11	14.02	0.14	12.82	8.71	2.14	0.76	61.9766	1.5	1425	1405.05	1306.35	1377.62	-27.4324
		AK-99	48.28	1.88	10.09	0.11	14.02	0.14	12.82	8.71	2.14	0.76	61.9766	1.5	1400	1380.05	1306.35	1377.62	-2.43236
		AK-100	48.32	2.07	10.99	0.08	14.14	0.16	10.52	9.41	2.45	0.82	57.0111	1.5	1350	1330.05	1258.87	1316.11	-13.9422
		AK-101	47.54	2.73	13.94	0.02	15.21	0.19	6.58	8.05	3.81	1.4	43.5393	1.5	1300	1280.05	1173.58	1209.75	-70.2954
		P-518	46.06	3.3	15.48	0.06	16.18	0.03	5.83	6.63	4.5	1.9	39.1092	1.5	1275	1255.05	1156.78	1189.39	-65.6569
		P519	48.51	3.32	16.6	0.01	14.91	0.11	4.41	6.16	4.19	1.91	34.5219	1.5	1250	1230.05	1124.47	1150.75	-79.2957
		P-531	46	2.43	11.52	0.09	16.59	0.21	13.13	8.21	1.9	0.68	58.5195	2.5	1475	1441.75	1312.62	1385.87	-55.8804
		P-530	44.76	3.39	14.35	0.06	14.29	0.21	8.62	11.19	1.97	0.08	51.8132	2.5	1460	1426.75	1218.36	1264.96	-161.791
		P-509	49.2	1.77	9.6	0.11	10.6	0.2	16.2	8.09	1.81	0.59	73.1489	3	1550	1510.1	1373.03	1467.02	-43.0828
		P-510	46.77	2.16	10.06	0.1	15.09	0.19	13.98	8.34	1.63	0.45	62.2843	3	1525	1485.1	1329.65	1408.44	-76.6555
		P-507	39.54	4.06	11.81	0.05	20.43	0.17	11.2	8.53	1.93	0.29	49.4236	3	1500	1460.1	1273.08	1334.34	-125.757
		S-1317	49.1	1.73	9.58	0.11	12.46	0.17	16.11	7.92	2.04	0.71	69.7401	5	1650	1583.5	1371.3	1464.65	-118.846
		S1300	49.82	1.9	7.99	0.13	12.46	0.12	15.88	9.02	1.73	0.14	69.4358	5	1600	1533.5	1366.87	1458.61	-74.8887
		S-1296	51.53	1.22	8.26	0.13	11.82	0.18	16.11	8.63	2.04	0.08	70.8412	5	1500	1433.5	1371.3	1464.65	31.1544
		S-1318	51.47	0.87	8.72	0.14	11.2	0.13	16.36	9.25	1.99	0.12	72.2513	5	1450	1383.5	1376.09	1471.22	87.7152
		S-1330	48.43	2.49	7.09	0.08	15.97	0.16	14.18	8.83	2.26	0.44	61.2814	7	1750	1656.9	1333.62	1413.74	-243.155
		S-1324	44.83	4.75	2.23	0	27.22	0.23	11.8	5.07	3.95	1.33	43.59	7	1550	1456.9	1285.5	1350.4	-106.501
		P-516	49.53	1.73	9.64	0.11	13.24	0.19	16.23	8.07	2.1	0.71	68.6037	2	1500	1473.4	1373.6	1467.8	-5.59542
		P-515	47.98	1.72	9.45	0.12	13.42	0.15	15.74	8.16	1.95	0.66	67.6448	2	1475	1448.4	1364.17	1454.93	6.52968
		P-514	47.43	2.01	10.7	0.08	13.4	0.14	13.48	9.14	2.29	0.8	64.1985	2	1460	1433.4	1319.66	1395.17	-38.2256
		P-512	46.09	2.33	11.46	0.08	14.93	0.17	11.55	8.42	3.27	1.03	57.9653	2	1400	1373.4	1280.34	1343.71	-29.6868
		AK-103	44.91	3.17	12.5	0.05	16.07	0.21	10.35	9.35	2.15	0.8	53.4462	2	1350	1323.4	1255.29	1311.54	-11.8571
		AK-102	43.45	2.52	11.9	0.04	19.62	0.16	10.68	2.84	3.93	2.68	49.2465	2	1300	1273.4	1262.23	1320.4	47.002
a, calculted by the experimental temperature and pressure, and the adiabatic mantle thermal gradient (13.3°C/Gpa) (Putirka et al., 2007).
b, residual Tp is defined as the difference between the calculated Tp and experimental Tp.
